# Supplementary material for: Emerging stock market reactions to shocks during various crisis periods
Source: PLoS One. 2022 Sep 13;17(9):e0272450. doi: 10.1371/journal.pone.0272450 (PMC9469992; doi:10.1371/journal.pone.0272450)
Supplement: S1 Data — (XLSX) [file pone.0272450.s002.xlsx]

## Sheet: Sheet1
Date	Bangladesh	China	India	Malaysia	Philippines	South Korea	S&P 500
2002-01-02	839.99	1601.74	3269.16	682.83	1169.57	724.95	1154.67
2002-01-03	837.47	1605.91	3308.02	683.48	1174.29	727.66	1165.27
2002-01-04	832.55	1611.39	3375.74	693.47	1189.89	747.72	1172.51
2002-01-07	843.74	1596.76	3401.8	697.11	1192.03	751.48	1164.89
2002-01-08	840.75	1583.46	3437.78	692.21	1186.97	734.76	1160.71
2002-01-09	832.27	1561.35	3400.89	700.47	1183.68	751.61	1155.14
2002-01-10	832.02	1576.44	3381.96	704.99	1189.48	728.23	1156.55
2002-01-11	833.84	1535.59	3362.88	703.04	1191.6	727.36	1145.6
2002-01-14	811.02	1485.11	3407.84	698.45	1192.73	744.03	1138.41
2002-01-15	816.68	1459.65	3352.52	700.47	1184.84	718.64	1146.19
2002-01-16	806.44	1479.62	3348.8	700.62	1194.58	710.95	1127.57
2002-01-17	802.57	1419.52	3401.15	697.87	1214.1	713.5	1138.88
2002-01-18	796.05	1415.44	3377.05	698.53	1257.48	708.47	1127.58
2002-01-21	793.74	1366.97	3382.29	695.94	1290.63	717.35	1117.58
2002-01-22	791.01	1358.69	3368.28	690.23	1277.91	724.36	1119.31
2002-01-23	782.76	1444.96	3373.07	688.56	1317.39	742.62	1128.18
2002-01-24	782.93	1456.4	3357.79	685.95	1339.64	757.71	1132.15
2002-01-25	790.43	1451.48	3332.3	693.58	1337.15	774.68	1133.28
2002-01-28	791.33	1359.55	3317.64	705.61	1319.23	780.24	1133.06
2002-01-29	780.13	1392.78	3313.28	706.32	1304.39	774.03	1100.64
2002-01-30	773.42	1396.61	3298.79	710	1307.11	749.45	1113.57
2002-01-31	760.39	1491.66	3311.03	718.82	1361.94	748.07	1130.2
2002-02-01	749.11	1485.77	3333.92	715.82	1386.31	742.42	1122.2
2002-02-04	754.28	1511.33	3317.01	723.54	1383.42	730.21	1094.44
2002-02-05	760.67	1518.28	3311.73	720.33	1372.74	739.91	1090.02
2002-02-06	753.29	1485.8	3427.39	715.22	1367.48	741.55	1083.51
2002-02-07	746.75	1515.39	3436.94	707.68	1339.94	727.71	1080.17
2002-02-08	751.31	1506.62	3493.92	710.92	1344.35	739.66	1096.22
2002-02-11	747.34	1511.33	3515.45	713.48	1365.96	746.74	1111.94
2002-02-12	748.34	1518.28	3497.68	720.19	1382.41	762.97	1107.5
2002-02-13	746.81	1485.8	3519.87	704.15	1388.64	750.64	1118.51
2002-02-14	744.48	1515.39	3557.06	714.81	1407.49	796.18	1116.48
2002-02-15	742.98	1530.28	3602.02	721.98	1416.83	783.59	1104.18
2002-02-18	747.71	1531.43	3633.93	721.13	1438.83	790.37	1091.36
2002-02-19	752.14	1538.32	3597.61	729.73	1469.07	782.27	1083.34
2002-02-20	762.35	1524.7	3558.21	722.79	1453.17	776.89	1097.98
2002-02-21	755.74	1502.54	3570.46	717.39	1443.44	787.62	1080.95
2002-02-22	748.36	1518.28	3604.08	710.61	1396.38	792	1089.84
2002-02-25	759.81	1530.28	3613.51	701.31	1410.36	791.48	1109.43
2002-02-26	762.35	1531.43	3712.74	701.09	1396.79	801.14	1109.38
2002-02-27	762.26	1538.32	3705.66	703.92	1403.7	822.11	1109.89
2002-02-28	768.03	1524.7	3562.31	708.91	1406.22	819.99	1106.73
2002-03-01	772.56	1502.54	3678.75	717.57	1410.42	824.18	1131.78
2002-03-04	775.8	1526.8	3642.58	724.9	1429.35	834.21	1153.84
2002-03-05	784.83	1560.08	3641.1	736.69	1428.24	841.95	1146.14
2002-03-06	780.71	1569.21	3614.44	737.05	1418.54	843.06	1162.77
2002-03-07	780.76	1613	3690.27	741.72	1432.56	829.44	1157.54
2002-03-08	784.11	1640.26	3656.77	747.63	1432.19	825.27	1164.31
2002-03-11	794.57	1664.09	3603.97	761.01	1409.41	827.02	1168.26
2002-03-12	814.12	1643.69	3535.8	753.62	1388.86	846.03	1165.58
2002-03-13	808.1	1623.43	3569.62	754.51	1382.6	849.13	1154.09
2002-03-14	810.06	1665.15	3580.83	751.64	1366.13	856.86	1153.04
2002-03-15	804.38	1620.98	3617.68	759.14	1379.61	860.36	1166.16
2002-03-18	800.68	1623.88	3613.28	757.44	1381.33	869.71	1165.55
2002-03-19	800.04	1665.36	3560.32	754.27	1390.94	889.98	1170.29
2002-03-20	797.78	1682.51	3581.32	754.95	1407.54	887.48	1151.85
2002-03-21	795.78	1685.02	3536.26	756.22	1415.47	885.64	1153.59
2002-03-22	797.93	1669.69	3516.11	752.63	1417.75	895.98	1148.7
2002-03-25	797.39	1675.29	3490.36	746.26	1413.31	879.41	1131.87
2002-03-26	792.27	1649.48	3466.29	751.3	1407.13	881.03	1138.49
2002-03-27	788.77	1654.23	3459.08	756.51	1403.62	902.46	1144.58
2002-03-28	793.36	1650.67	3469.35	755.05	1415.61	892.67	1147.39
2002-03-29	793.17	1603.9	3486.21	756.1	1399.46	895.58	1139.46
2002-04-01	795.05	1608.51	3500.18	757.39	1396.1	875.83	1146.54
2002-04-02	792.61	1582.88	3505.79	755.42	1422.75	905.34	1136.76
2002-04-03	792.31	1594.51	3462.99	755.47	1419.72	918.59	1125.4
2002-04-04	789.99	1641.7	3512.55	752.41	1426.27	918.01	1126.34
2002-04-05	785.68	1634.64	3500.57	761.42	1432.86	909.41	1122.73
2002-04-08	786.41	1640.65	3480.17	772.26	1428.64	900.69	1125.29
2002-04-09	792.21	1667.52	3463.33	775.88	1421.3	888.67	1117.8
2002-04-10	791.83	1677.66	3479.59	774.58	1410.04	856.03	1130.47
2002-04-11	787.99	1649.53	3497.67	774.76	1414.78	862.86	1103.69
2002-04-12	788.48	1658.98	3510.9	776.21	1405.34	875.69	1111.01
2002-04-15	789.62	1649.5	3461.51	784.54	1396.38	894.28	1102.55
2002-04-16	786.38	1640.29	3413.72	782.12	1393.27	901.29	1128.37
2002-04-17	784.74	1644.39	3421.82	792.14	1404.41	930.51	1126.07
2002-04-18	782.8	1628.14	3420.94	787.23	1401.78	937.61	1124.47
2002-04-19	779.98	1635.17	3364.4	798.35	1401.36	923.94	1125.17
2002-04-22	780.03	1627.48	3390.25	807.3	1373.79	920.89	1107.83
2002-04-23	776.96	1624.55	3403.82	808.07	1369.36	925.7	1100.96
2002-04-24	771.21	1611.05	3411.92	799.51	1354.82	915.69	1093.14
2002-04-25	769.84	1615.92	3359.64	805.14	1328.5	872.58	1091.48
2002-04-26	779.32	1640.59	3371.7	801.37	1323.96	869.65	1076.32
2002-04-29	780.06	1665.81	3301.21	790.75	1315.01	838.51	1065.45
2002-04-30	777.56	1667.75	3338.16	793.99	1346.09	842.34	1076.92
2002-05-02	763.7	1666.81	3372.56	795.35	1363.32	859.86	1084.56
2002-05-03	759.02	1651.58	3380.61	794.66	1375.59	856.72	1073.43
2002-05-06	755.72	1639.2	3384.35	795.1	1357.65	826.87	1052.67
2002-05-07	749.22	1648.46	3423.75	789.93	1343.83	826.34	1049.49
2002-05-08	745.57	1652.37	3435.06	794.47	1345.79	844.67	1088.85
2002-05-09	743.27	1650.58	3462.01	794.66	1356.8	838.67	1073.01
2002-05-10	754.67	1638.2	3431.32	788.54	1350.77	817.93	1054.99
2002-05-13	757.74	1623.94	3442.49	786.03	1353.5	821.89	1074.56
2002-05-14	759.73	1616.23	3420.33	785.51	1347.54	837.37	1097.28
2002-05-15	759.37	1598.35	3395.59	786.75	1357.66	862.62	1091.07
2002-05-16	763.48	1549.5	3355.61	786.38	1355.74	858.04	1098.23
2002-05-17	765.03	1567.5	3333.76	787.85	1349.63	875.03	1106.59
2002-05-20	762.99	1541.53	3282.81	784.56	1344.02	865.78	1091.88
2002-05-21	761.15	1588.11	3186.53	781.72	1328.7	837.56	1079.88
2002-05-22	752.16	1564.49	3175.49	772.94	1319.58	863.06	1086.02
2002-05-23	756.48	1571.61	3114.05	767.59	1323.94	845.51	1097.08
2002-05-24	754.69	1549.47	3255.62	765.86	1335.12	854.57	1083.82
2002-05-27	754.85	1555.05	3243.41	765.36	1333.09	840.57	1079.36
2002-05-28	757.05	1558.52	3146.83	761.3	1325.12	848.8	1074.55
2002-05-29	754.02	1524.81	3160.24	763.14	1323.42	835.19	1067.66
2002-05-30	752.91	1523.52	3135.89	759.33	1328.55	815.61	1064.66
2002-05-31	758.43	1515.73	3125.73	741.76	1315	796.4	1067.14
2002-06-03	753.71	1483.35	3161.09	749	1321.26	804.93	1040.68
2002-06-04	754.6	1490.51	3191.6	750.56	1327.29	806.33	1040.69
2002-06-05	758.05	1462	3255.52	746.93	1311.7	809.59	1049.9
2002-06-06	759.39	1521.26	3259.31	752.88	1302.68	801.46	1029.15
2002-06-07	757.02	1529.51	3217.76	755.21	1274.87	795.16	1027.53
2002-06-10	753.57	1517.23	3279.49	755.23	1284.8	811.9	1030.74
2002-06-11	747.32	1530.96	3362.42	750.39	1274.36	815.33	1013.6
2002-06-12	749.03	1524.84	3344.41	750.57	1267.16	823.06	1020.26
2002-06-13	749.6	1511.71	3311.16	753.39	1262.22	818.06	1009.56
2002-06-14	753.82	1494.25	3312.07	748.51	1265.75	822.01	1007.27
2002-06-17	763.73	1496.24	3323.5	746.79	1250.81	809.16	1036.17
2002-06-18	760.46	1524.07	3284.54	747.42	1250.57	809.4	1037.14
2002-06-19	757.11	1507.67	3242.26	743.9	1220.34	776.37	1019.99
2002-06-20	763.25	1516.15	3264.02	746.27	1217.28	776.81	1006.29
2002-06-21	760.02	1562.72	3242.75	743.35	1214.15	778.53	989.14
2002-06-24	773.05	1707.31	3231.62	726.5	1214.26	767.92	992.72
2002-06-25	782.68	1706.59	3214.34	717.21	1197.89	755.92	976.14
2002-06-26	783.87	1712.91	3180.89	705.04	1164.49	701.87	973.53
2002-06-27	780.29	1723.55	3217.15	711.58	1157.81	710.43	990.64
2002-06-28	784.37	1732.76	3244.7	725.44	1156.35	742.72	989.82
2002-07-01	788.88	1713.7	3288.71	724.65	1195.37	745.17	968.65
2002-07-02	792.56	1724.95	3285.04	743.36	1190.11	746.23	948.09
2002-07-03	793.32	1730.92	3310.19	739.35	1141.55	753.36	953.99
2002-07-04	799.89	1713.13	3316.77	741.55	1136.6	768.74	964.19
2002-07-05	805.52	1722.19	3330.61	744.62	1119.72	787.83	989.03
2002-07-08	805.59	1732.93	3357.66	735.78	1121.23	783.35	976.98
2002-07-09	813.27	1729.99	3358.58	743.58	1138.43	801.99	952.83
2002-07-10	825.36	1701.82	3332.36	743.17	1153.12	794.71	920.47
2002-07-11	821.26	1696.94	3290.56	738.85	1139.14	764.88	927.37
2002-07-12	813.88	1698.3	3305.83	739.85	1161.69	792.93	921.39
2002-07-15	818.89	1687.94	3278.71	739.13	1158.36	783.52	917.93
2002-07-16	826.55	1691.62	3229.18	734.36	1168.73	771.45	901.05
2002-07-17	828.07	1701.72	3216.07	731.17	1157.34	769.23	906.04
2002-07-18	825.49	1704.91	3245.74	733.87	1156.6	773.85	881.56
2002-07-19	828.45	1713.86	3230.27	726.48	1167.56	754.62	847.76
2002-07-22	839.53	1681.01	3153.34	716.57	1157.87	720.9	819.85
2002-07-23	848.41	1673.86	3176.93	724.32	1158.05	743.52	797.7
2002-07-24	856.14	1672.4	3107.48	715.1	1149.03	721.41	843.42
2002-07-25	876.11	1665.11	3094.96	718.85	1141.31	723.52	838.68
2002-07-26	862.2	1657.5	3024.35	717.71	1129.42	697.84	852.84
2002-07-29	872.61	1665.67	3030.06	720.98	1118.03	700.35	898.96
2002-07-30	880.47	1669	2990.91	721.9	1122.39	724.08	902.78
2002-07-31	884.54	1651.59	2987.65	721.59	1123.24	717.99	911.62
2002-08-01	874.57	1653.01	2975.81	723.57	1125.16	707.8	884.66
2002-08-02	882.18	1661.87	2985.01	719.53	1119.07	700.68	864.24
2002-08-05	874.21	1653.96	3011.35	721.15	1115.31	675.76	834.6
2002-08-06	875.24	1670.62	3023.26	719.18	1085.21	673.78	859.57
2002-08-07	868.76	1668.07	3009.48	721.65	1091.16	679.37	876.77
2002-08-08	867.02	1659.8	2950.09	722.5	1093.25	684.49	905.46
2002-08-09	858.78	1647.05	2976.34	723.18	1102.37	692.45	908.64
2002-08-12	868.59	1634.57	3007.85	724.03	1098.58	695.39	903.8
2002-08-13	869.11	1636.63	3036.4	729.29	1128.16	708.63	884.21
2002-08-14	864.1	1646.72	3020.7	729.99	1134.31	711.24	919.62
2002-08-15	867.29	1634.37	3048.18	734.07	1133.09	706.26	930.25
2002-08-16	874.93	1646.79	3065.9	736.6	1143.57	718.29	928.77
2002-08-19	875.52	1644.3	3064.04	736.54	1136.89	717.58	950.72
2002-08-20	877.11	1671.35	3089.58	733.98	1128.88	736.7	937.43
2002-08-21	878.56	1673.55	3084.38	730.79	1104.73	745.12	949.36
2002-08-22	877.42	1686.11	3080.7	730.01	1098.5	745.75	962.7
2002-08-23	875.68	1683.21	3119.18	729.99	1087.26	740.51	940.86
2002-08-26	875.11	1670.68	3123.6	728.49	1092.86	734.79	947.95
2002-08-27	868.02	1679.69	3097.85	728.73	1098.91	724.17	934.82
2002-08-28	872.15	1676.77	3099.38	724.72	1109.11	724.05	917.87
2002-08-29	870.4	1667.32	3114.16	715.14	1105.96	724.94	917.8
2002-08-30	870.46	1666.62	3181.23	711.36	1103.36	736.4	916.07
2002-09-02	876.14	1668.77	3187.26	713.4	1098.29	751.98	901.23
2002-09-03	877.51	1674.07	3159.77	712.95	1098.09	740.59	878.02
2002-09-04	877.98	1663.97	3173.35	707.85	1113.96	723.05	893.4
2002-09-05	885.17	1641.81	3181.47	705.95	1118.45	720.98	879.15
2002-09-06	882.38	1631.38	3141.11	694.09	1121.31	708.73	893.92
2002-09-09	880.77	1621.58	3089.47	683.2	1133.46	697.89	902.96
2002-09-10	881.82	1625.11	3105.34	687.82	1133.59	713.3	909.58
2002-09-11	880.98	1620.36	3125.66	689.7	1153.41	724.71	909.45
2002-09-12	875.86	1624.56	3131.34	694.11	1145.43	739.22	886.91
2002-09-13	874.78	1625.76	3098.94	688.29	1155.49	718.17	889.81
2002-09-16	878.05	1604.08	3076.01	684.29	1160.12	704.38	891.1
2002-09-17	880.97	1604.88	3103.9	690.48	1162.53	726.8	873.52
2002-09-18	875.9	1594.58	3069.78	677.21	1153.3	703.87	869.46
2002-09-19	877.94	1619.35	3040.3	675.56	1149.03	704.12	843.32
2002-09-20	880.17	1604.91	3024.35	672.64	1142.87	695.36	845.39
2002-09-23	877.46	1602.59	3021.28	662.48	1138.63	679.43	833.7
2002-09-24	878.81	1596.73	3022.25	652.41	1122.07	672.28	819.29
2002-09-25	882.81	1597.84	3021.08	636.75	1126.6	657.96	839.66
2002-09-26	878.65	1587.65	3014.69	639.83	1120.99	662.41	854.95
2002-09-27	878.99	1581.62	3037.26	647.36	1119.92	663.72	827.37
2002-09-30	875.25	1596.73	2991.36	638.01	1129.34	646.42	815.28
2002-10-01	874.22	1597.84	2959.66	644.99	1115.78	652.13	847.91
2002-10-02	871.2	1587.65	2946.37	646.47	1114.7	648.1	827.91
2002-10-03	871.03	1574.26	2938.06	646.42	1103.28	641.94	818.95
2002-10-04	871.31	1578.49	2930.51	644.09	1101.64	650.92	800.58
2002-10-07	876.24	1572.46	2952.78	642.09	1098.01	627.4	785.28
2002-10-08	877.28	1562.99	2973.35	643.74	1075.75	634.84	798.55
2002-10-09	873.94	1535.37	2956.89	641.53	1081.27	619.94	776.76
2002-10-10	870.85	1530.41	2969.49	635.14	1063.29	584.04	803.92
2002-10-11	868.98	1524.05	2995.77	637.78	1072.19	587.51	835.32
2002-10-14	852.46	1531.68	3003.39	630.01	1067.51	614.27	841.44
2002-10-15	858.07	1524.73	3007.18	624.16	1047.69	629.57	881.27
2002-10-16	856.94	1537.39	2994.99	634.46	1048.17	636.25	860.02
2002-10-17	865.53	1513.1	3006.14	638.93	1039.58	644.66	879.2
2002-10-18	867.46	1519.54	3009.76	652.25	1027.67	670.79	884.39
2002-10-21	860.17	1524.92	2998.01	652.41	1014.9	652.67	899.72
2002-10-22	859.5	1548.1	2965.97	654.33	1019.3	639.27	890.16
2002-10-23	863.91	1548.96	2948.96	652.77	1012.86	657.43	896.14
2002-10-24	863.63	1536.52	2908.05	655.8	1027.59	654.98	882.5
2002-10-25	854.68	1520.31	2875.53	655.68	1032.09	655.88	897.65
2002-10-28	848.65	1502.72	2834.41	662.78	1047.05	678.14	890.23
2002-10-29	840.97	1510.88	2885.23	660.94	1045.7	673.18	882.15
2002-10-30	846.95	1509.71	2888.59	657.74	1048.53	658.03	890.71
2002-10-31	842.36	1507.5	2949.32	659.57	1042.31	658.92	885.76
2002-11-01	840.18	1510.76	2950.58	657.38	1046.19	647.65	900.96
2002-11-04	844.36	1531.84	2987.58	652.39	1050.98	672.68	908.35
2002-11-05	844.87	1558.24	2982.39	653.94	1042.31	664.9	915.39
2002-11-06	840.68	1552.56	2979.48	658.65	1060.44	682.56	923.76
2002-11-07	839.86	1554.24	2975.26	655.76	1083.6	681.27	902.65
2002-11-08	836.74	1522.19	2956.84	656.68	1074.12	674.85	894.74
2002-11-11	840.01	1504.4	2948.04	653.17	1063.31	657.78	876.19
2002-11-12	843.77	1485.91	2961.24	651.7	1055.29	654.43	882.95
2002-11-13	845.13	1490.46	2960.66	646.94	1059.45	653.85	882.53
2002-11-14	844.87	1460.8	2986.56	646.15	1061.86	652.15	904.27
2002-11-15	845.25	1463.69	3033.91	647.88	1058.71	672.95	909.83
2002-11-18	849.86	1451.29	3057.16	643.91	1034.48	667.13	900.36
2002-11-19	851.14	1462.17	3101.36	637.43	1024.99	671.44	896.74
2002-11-20	850.36	1425.84	3075.48	637.17	1034.2	682	914.15
2002-11-21	847.89	1390.63	3101.36	638.21	1030.84	690.38	933.76
2002-11-22	845.76	1395.5	3141.61	639.12	1054.8	692.87	930.55
2002-11-25	843.07	1398.44	3175.56	643.31	1056.41	705.86	932.88
2002-11-26	839.97	1371.17	3187.76	640.68	1050.85	702.27	913.31
2002-11-27	839.42	1378.75	3174.11	632.42	1036.27	708.07	938.87
2002-11-28	842.19	1417.53	3220.75	630.86	1042.66	714.54	925.49
2002-11-29	845.44	1434.18	3228.82	629.22	1047.22	724.8	936.31
2002-12-02	845.07	1395.67	3270.36	624.26	1050.04	730.16	934.53
2002-12-03	848.76	1408.84	3230.14	616.46	1042.54	736.57	920.75
2002-12-04	851.5	1414.45	3207.36	618.37	1036.26	714.5	917.57
2002-12-05	845.09	1404.88	3229.73	621.65	1031.75	722.76	906.55
2002-12-06	855.31	1405.53	3306.29	628.47	1036.45	718.09	912.23
2002-12-09	855.72	1400.87	3269.31	637.77	1027.53	709.11	892
2002-12-10	855.39	1383.84	3289.68	633.38	1013.31	702.44	904.45
2002-12-11	854.52	1379.19	3303.27	635.17	1013.58	698.61	904.96
2002-12-12	858.36	1383.91	3324.48	634.28	1025.51	715.38	901.59
2002-12-13	862.78	1396.9	3342.97	632.2	1030.18	708.13	889.48
2002-12-16	865.15	1408.52	3328.39	629.47	1019.98	692.42	910.4
2002-12-17	866.25	1416.1	3311.06	635.63	1015.39	704.49	902.99
2002-12-18	858.94	1411.72	3333.31	635.81	1018.4	709.22	891.12
2002-12-19	852.31	1413.6	3333.86	636.79	997.78	705.48	884.25
2002-12-20	850.56	1427.94	3337.22	638.03	1000.78	709.44	895.75
2002-12-23	851.33	1430.2	3329.61	639.2	1008.84	691.38	897.38
2002-12-24	849.27	1430.83	3352.77	641.16	1016.48	677.82	892.47
2002-12-25	853.54	1421.52	3368.61	645.25	1019.48	669.47	886.23
2002-12-26	853	1384.15	3382.64	648.07	1015.33	671.89	889.66
2002-12-27	855.59	1382.97	3398	650.39	1018.41	656.92	875.4
2002-12-30	851.65	1366.36	3374.97	648.43	1012.47	627.55	879.39
2002-12-31	848.41	1357.65	3377.28	646.32	1019.48	635.48	879.82
2003-01-01	845.85	1342.37	3390.12	639.71	1013.87	648.15	888.49
2003-01-02	845.36	1320.63	3365.06	632.43	1008.64	635.17	909.03
2003-01-03	841.68	1319.87	3357.54	633.5	1011.5	661.1	908.59
2003-01-06	840.77	1334.68	3334.89	627.89	1015.07	666.71	929.01
2003-01-07	840.88	1332.06	3330.5	626.17	1019.59	652.2	922.93
2003-01-08	836.63	1372.07	3357.87	625.13	1040.42	651.72	909.93
2003-01-09	829.38	1397.38	3384.2	626.58	1035.31	630.4	927.58
2003-01-10	824.88	1384.86	3358.99	635.82	1058.3	628.36	927.57
2003-01-13	830.29	1386.31	3327.16	651.48	1055.05	648.06	926.26
2003-01-14	827.86	1466.85	3335.35	661.41	1061.33	650.05	931.66
2003-01-15	826.09	1459.92	3357.69	668.21	1075.47	648.29	918.22
2003-01-16	826.13	1485.62	3373.52	670.14	1074.45	648.69	914.6
2003-01-17	826.38	1478.67	3370.39	670.53	1081.6	636.46	901.78
2003-01-20	822.72	1482.68	3341.89	666.36	1066.7	634.5	894.47
2003-01-21	813.64	1454.89	3354.14	675.87	1060.07	632.86	887.62
2003-01-22	815.9	1460.53	3357.04	672.41	1052.44	622.49	878.36
2003-01-23	814.27	1450.62	3328.18	670.78	1048.53	625.18	887.34
2003-01-24	814.51	1479.07	3287.86	668.81	1050.42	609.43	861.4
2003-01-27	801.14	1496.16	3247.71	664.62	1038.67	593.09	847.48
2003-01-28	804.49	1500.64	3267.84	671.63	1035.57	600.56	858.54
2003-01-29	808.7	1499.82	3238.02	665.44	1039.26	583.35	864.36
2003-01-30	814.63	1482.68	3219.88	664.77	1039.88	591.86	844.61
2003-01-31	807.6	1454.89	3250.38	661.38	1056.69	597.46	855.7
2003-02-03	805.32	1460.53	3279.83	669.15	1058.14	600.41	860.32
2003-02-04	809.09	1450.62	3278.13	662.15	1049.67	603.78	848.2
2003-02-05	809.49	1479.07	3256.08	668.18	1037.26	600.68	843.59
2003-02-06	806.07	1496.16	3305.44	664.95	1036.56	589.5	838.15
2003-02-07	806.74	1500.64	3279.77	661.25	1041.83	577.48	829.69
2003-02-10	808.8	1480.17	3256.86	658.46	1038.89	577.25	835.97
2003-02-11	810.54	1492.76	3261.47	659.95	1044.77	575.98	829.2
2003-02-12	815.74	1510.67	3247.51	651.69	1041.37	583.29	818.68
2003-02-13	817.39	1504.34	3233.18	656.54	1040.19	575.67	817.37
2003-02-14	810.47	1510.95	3223.41	656.95	1033.73	575.24	834.89
2003-02-17	814.62	1496.52	3282.45	659.33	1034.76	601.87	837.21
2003-02-18	821.76	1496.47	3289.09	657.45	1030.64	603.45	851.17
2003-02-19	818.21	1510.8	3302.04	660.96	1029.3	600.83	845.13
2003-02-20	815.48	1509.49	3303.22	655.32	1023.23	605.51	837.1
2003-02-21	808.73	1478.87	3307.2	654.49	1015.7	603.6	848.17
2003-02-24	799.98	1481.94	3322.17	651.56	1013.93	616.29	832.58
2003-02-25	801.15	1511.28	3281.92	653.13	1010.71	592.25	838.57
2003-02-26	805.41	1513.17	3260.48	650.71	1000.27	590.26	827.55
2003-02-27	807.84	1513.7	3277.34	652.44	1005.63	582.46	837.28
2003-02-28	806.92	1511.93	3283.66	646.8	1019.33	575.43	841.15
2003-03-03	806.17	1525.48	3277.27	649.22	1024.55	590.04	834.81
2003-03-04	806.85	1524.3	3244.8	645.48	1025.99	576.58	821.99
2003-03-05	804.16	1517.18	3226.1	643.07	1009.68	560.26	829.85
2003-03-06	801.61	1498.34	3190.35	642.43	1015.72	555.33	822.1
2003-03-07	796.08	1493.09	3153.06	635.66	1014.79	546.02	828.89
2003-03-10	783.05	1468.92	3125.88	624.78	1010.7	544.24	807.48
2003-03-11	776.62	1469.55	3154.91	619.22	1007.11	532.53	800.73
2003-03-12	765.74	1475.01	3110.08	629.1	1000.44	531.81	804.19
2003-03-13	774.35	1464.65	3108.24	627.46	1000.44	531.78	831.9
2003-03-14	772.94	1466.04	3096.34	628.55	1003.99	537.65	833.27
2003-03-17	764.81	1469.27	3084.91	622.61	999.46	515.24	862.79
2003-03-18	752.84	1459.89	3106.97	627.08	1005.59	537.31	866.45
2003-03-19	742.23	1469.96	3121.18	627.94	1020.46	541.78	874.02
2003-03-20	747.55	1464.54	3192.93	632.03	1039.33	568.46	875.67
2003-03-21	763.36	1474.66	3200.15	632.17	1032.15	575.77	895.79
2003-03-24	770.3	1477.77	3140.36	633.13	1033.09	569.85	864.23
2003-03-25	779.39	1462.4	3140.42	629.66	1022.99	554.98	874.74
2003-03-26	770.84	1456.27	3143.58	632.99	1027.91	554.79	869.95
2003-03-27	767.24	1499.35	3116.79	632.84	1035	549.26	868.52
2003-03-28	764.67	1491.94	3115.44	634.96	1038.23	556.33	863.5
2003-03-31	750.84	1510.58	3048.72	635.72	1039.67	535.7	848.18
2003-04-01	752.92	1522.55	3080.95	627.11	1038.07	538.56	858.48
2003-04-02	758.05	1521.32	3116.99	628.97	1051.96	542.92	880.9
2003-04-03	758.04	1511.73	3151.16	628.54	1062.49	545.24	876.45
2003-04-04	766.16	1521.13	3167.7	631.02	1090.66	558.01	878.85
2003-04-07	768.22	1515.13	3215.24	640.35	1098.48	585.9	879.93
2003-04-08	764.91	1520.55	3174.86	640.08	1107.75	587.32	878.29
2003-04-09	769.17	1543.67	3141.25	634.41	1095.64	569.47	865.99
2003-04-10	772.01	1551.18	3035.33	629.92	1112.53	577.73	871.58
2003-04-11	778.93	1576.86	2997.87	629.69	1122.27	582.97	868.3
2003-04-14	787.63	1616.07	3018.74	624.21	1133.37	594.4	885.23
2003-04-15	780.56	1631.47	2997.38	631.17	1116.48	604.99	890.81
2003-04-16	778.81	1606.24	3032.32	633.77	1122.33	621.34	879.91
2003-04-17	783.19	1613.6	2984.5	631.37	1119.47	612.72	893.58
2003-04-18	784.42	1603.08	2989.47	635.61	1124.48	624.77	886.28
2003-04-21	795.72	1571.71	2996.97	634.3	1125.22	620.83	892.01
2003-04-22	796.48	1568.69	2985.54	632.99	1117.12	603.32	911.37
2003-04-23	798.68	1541.96	2947.33	629.62	1083.88	598.09	919.02
2003-04-24	797.5	1503.59	2937.23	624.66	1070.45	588.35	911.43
2003-04-25	797.64	1487.15	2924.03	627.73	1049.39	566.63	898.81
2003-04-28	780.25	1537.69	2936.71	624.18	1036.29	569.02	914.84
2003-04-29	784.06	1509.31	2950.14	628.04	1048.37	597.36	917.84
2003-04-30	782.75	1521.44	2959.79	630.37	1068.15	599.35	916.92
2003-05-02	790.87	1555.29	2966.63	627.26	1078.19	597.44	930.08
2003-05-05	790.72	1554.45	2975.47	631.41	1080.37	602.58	926.55
2003-05-06	788.34	1537.69	2993	631.83	1084.01	604.33	934.39
2003-05-07	786.39	1509.31	2980.74	632.28	1077.9	618.08	929.62
2003-05-08	788.2	1521.44	2961.6	630.84	1078.32	615.48	920.27
2003-05-09	793.62	1522.92	2950	630.14	1073.26	619.11	933.41
2003-05-12	793.14	1531.87	2942.78	633.95	1061.4	631.04	945.11
2003-05-13	793.17	1485.31	2960.62	635.78	1058.57	614.07	942.3
2003-05-14	795.79	1522.92	2993.94	631.15	1061.56	609.97	939.28
2003-05-15	797.59	1555.29	3012.97	639.46	1057.14	619.35	946.67
2003-05-16	797.5	1554.45	3056.58	636.26	1059.53	610.81	944.3
2003-05-19	797.4	1555.45	3043.89	636.68	1062.94	596.36	920.77
2003-05-20	795.6	1535.52	3062.92	636.96	1053.12	602.08	919.73
2003-05-21	795.7	1533.48	3057.09	640.37	1046.16	600.57	923.42
2003-05-22	794.31	1546.11	3040.79	642.25	1051.44	595.38	931.87
2003-05-23	794.49	1560.95	3049.84	650.88	1047.34	611.51	933.22
2003-05-26	793.71	1569.51	3096.69	655.74	1046.94	617.65	942.58
2003-05-27	795.93	1568.34	3081.94	652.11	1035.99	614.3	951.48
2003-05-28	794.66	1551.81	3130.46	664	1047.82	628.36	953.22
2003-05-29	793.7	1568.16	3164.25	672.05	1066.47	632.43	949.64
2003-05-30	792.23	1576.26	3180.75	671.46	1073.69	633.42	963.59
2003-06-02	791.6	1576.53	3206.38	671.84	1070.06	648.71	967
2003-06-03	792.06	1562.24	3181.97	674.57	1088.83	636.94	971.56
2003-06-04	793.46	1574.11	3216.49	672.84	1122.13	640.27	986.24
2003-06-05	793.69	1556.25	3262.2	682.43	1165.86	642.38	990.14
2003-06-06	794.86	1538.92	3303.24	681.57	1163.84	645.48	987.76
2003-06-09	789.06	1530.21	3337.31	684.41	1155.71	650.35	975.93
2003-06-10	788.35	1538.76	3289.55	682.07	1156.25	649.75	984.84
2003-06-11	788.99	1565.84	3314.6	688.61	1168.75	651.29	997.48
2003-06-12	788.65	1562.11	3337.3	690.32	1191.06	657.95	998.51
2003-06-13	788.95	1566.77	3354.14	689.94	1209.54	665.24	988.61
2003-06-16	799.53	1559.7	3336.64	683.27	1205.53	657.82	1010.74
2003-06-17	798.28	1557.17	3431.03	685.06	1264.51	674.66	1011.66
2003-06-18	800.32	1553.88	3430.96	683.76	1253.02	675.75	1010.09
2003-06-19	803.12	1538.75	3454.6	681.69	1251.81	690.49	994.7
2003-06-20	803.15	1529.47	3499.5	682.44	1240.68	686.22	995.69
2003-06-23	802.22	1511.37	3461.38	684.91	1229.9	674.59	981.64
2003-06-24	809.15	1512.43	3447.45	678.73	1204.79	664.01	983.45
2003-06-25	814.46	1502.08	3517.27	682.32	1231.64	674.03	975.32
2003-06-26	814.59	1515.38	3552.4	682.72	1221.91	675.75	985.82
2003-06-27	818.88	1497.05	3583.06	691.45	1236.6	677.28	976.22
2003-06-30	825.01	1486.02	3607.13	691.96	1222.8	669.93	974.5
2003-07-01	830.46	1484.7	3604.43	693.58	1221.11	674.75	982.32
2003-07-02	830.14	1499.68	3601.39	703.26	1227.96	685.8	993.75
2003-07-03	827	1504.44	3639.89	721.93	1266.12	686.83	985.7
2003-07-04	825.24	1502.35	3622.34	725.11	1264.27	693.25	996.25
2003-07-07	821.37	1501.48	3612.53	730.4	1289.02	704.29	1004.42
2003-07-08	822.27	1512.02	3629.68	727	1302.22	708.34	1007.84
2003-07-09	825.55	1503.31	3620.79	725.67	1295.52	705.5	1002.21
2003-07-10	828.73	1531.93	3679.63	723.85	1284.79	700.51	988.7
2003-07-11	827.78	1528.85	3676.26	723.9	1270.77	704.15	998.14
2003-07-14	824.82	1521.41	3720.75	727.11	1256.33	720.1	1003.86
2003-07-15	820.76	1525.44	3686.34	729.39	1272.39	713.45	1000.42
2003-07-16	825.24	1529.49	3721.65	724.35	1270.33	716.48	994
2003-07-17	825.09	1539.36	3668.91	715.65	1274.2	705.25	981.73
2003-07-18	827.95	1507.16	3647.58	716.52	1284.99	699.35	993.32
2003-07-21	827.62	1495.88	3569.58	719.66	1300.87	693.5	978.8
2003-07-22	821.01	1498.48	3554.13	712.86	1301.48	699.7	988.11
2003-07-23	820.33	1502.15	3577.89	712.87	1298.59	695.74	988.61
2003-07-24	816.07	1493.45	3668.07	710.37	1285.37	702.94	981.6
2003-07-25	814.91	1477.65	3726.46	710.53	1283.8	705.09	998.68
2003-07-28	810.55	1470.39	3739.76	708.24	1256.76	717.8	996.52
2003-07-29	804.9	1477.3	3764.44	711.68	1225.23	722.33	989.28
2003-07-30	798.11	1479.65	3780.42	720.71	1228.19	714.15	987.49
2003-07-31	793.41	1476.74	3792.61	720.56	1240.42	713.52	990.31
2003-08-01	799.98	1476.97	3815.31	723.03	1235.3	727.26	980.15
2003-08-04	800.18	1494.37	3832.5	723.24	1198.19	718.54	982.82
2003-08-05	801.72	1494.31	3765.82	722.23	1217.95	721.84	965.46
2003-08-06	801.46	1486.25	3741.66	718.91	1204.32	707.88	967.08
2003-08-07	801.56	1487.37	3806.83	719.79	1207.25	709.81	974.12
2003-08-08	801.4	1471.27	3883.76	722.21	1232.88	704.14	977.59
2003-08-11	794.71	1474.41	3893.41	726.83	1238	704.58	980.59
2003-08-12	796.67	1479.28	3889.41	724.21	1247.93	701.3	990.35
2003-08-13	795.96	1465.83	3926.07	724.23	1262.5	713.08	984.03
2003-08-14	795.17	1455.9	3921.2	727.46	1264.3	727.01	990.51
2003-08-15	795.88	1450.2	3956.41	728.51	1248.05	725.47	990.67
2003-08-18	796.33	1445.09	3977.73	728.84	1248.53	730.1	999.74
2003-08-19	795.54	1449.71	4006.91	732.07	1256.96	740.13	1002.35
2003-08-20	792.36	1441.66	4056.6	732.24	1242.86	737.2	1000.3
2003-08-21	789.84	1441.09	4095.39	739.96	1245.34	754.34	1003.27
2003-08-22	788.24	1438.88	4125.12	743.35	1256.43	754.72	993.06
2003-08-25	787.34	1422.18	4004.63	742.26	1262.1	756.73	993.71
2003-08-26	789.88	1425.21	4152.29	741.02	1248.85	753	996.73
2003-08-27	794.87	1425.36	4205.56	744.62	1242.91	758.98	996.79
2003-08-28	783.61	1415.69	4212.29	746.49	1218.42	752.81	1002.84
2003-08-29	792.82	1421.98	4244.73	743.3	1192.83	759.47	1008.01
2003-09-01	793.12	1449.82	4324.76	745.47	1201.92	764.11	1015.21
2003-09-02	793.52	1446.51	4339.2	742.02	1218.1	766.5	1021.99
2003-09-03	794.77	1447.85	4257.94	745.17	1241.48	766.32	1026.27
2003-09-04	794.82	1447.42	4310.51	752.26	1233.87	764.15	1027.97
2003-09-05	788.88	1431.53	4369.17	756.48	1240.58	761.55	1021.39
2003-09-08	784.44	1425.73	4434.25	748.86	1259.03	760.25	1031.64
2003-09-09	785.28	1420.07	4425.2	742.83	1299.33	767.46	1023.17
2003-09-10	787.58	1423.18	4434.26	736.23	1292.52	758.23	1010.92
2003-09-11	788.36	1423.96	4393.13	743	1282	751.18	1016.42
2003-09-12	789.73	1409.16	4305.91	740.94	1272.99	749.25	1018.63
2003-09-15	785.25	1397.54	4193.83	743.01	1278.09	753.61	1014.81
2003-09-16	787.18	1406.1	4274.75	741.76	1295.41	763.63	1029.32
2003-09-17	791.7	1389.82	4235.35	747	1320.61	766.59	1025.97
2003-09-18	792.94	1390.48	4134.15	743.43	1319.72	758.18	1039.58
2003-09-19	795.26	1391.37	4217.12	744.17	1309.81	748.25	1036.3
2003-09-22	793.65	1381.44	4151.72	738.36	1314	714.89	1022.82
2003-09-23	794.08	1390.17	4231.69	737.24	1303.01	718.84	1029.03
2003-09-24	795.16	1394.23	4356.39	744.99	1318.57	724.7	1009.38
2003-09-25	796.59	1376.29	4297.15	742.67	1314.19	713.52	1003.27
2003-09-26	796.72	1370.84	4382.57	742.22	1313.85	697.4	996.85
2003-09-29	793.77	1355.34	4402.05	736.16	1310.36	696.06	1006.58
2003-09-30	789.74	1367.16	4453.24	733.45	1297.42	697.52	995.97
2003-10-01	788.88	1361.48	4455.08	737.64	1288.11	704.29	1018.22
2003-10-02	792.26	1357.43	4501.47	737.43	1297.89	715.24	1020.24
2003-10-03	792.43	1364.88	4552.92	740.2	1304.73	719.32	1029.85
2003-10-06	792.6	1367.94	4631.39	742.73	1305.46	723.13	1034.35
2003-10-07	793.4	1382.19	4632.94	748.55	1312.72	727.09	1039.25
2003-10-08	794.02	1371.68	4634.86	759.62	1298.54	722.76	1033.78
2003-10-09	793.44	1369.17	4698.68	779.41	1303.66	736.16	1038.73
2003-10-10	788.85	1404.01	4768.9	790.66	1345.2	757.89	1038.06
2003-10-13	786.83	1399.66	4849.27	791.74	1384.43	757.02	1045.35
2003-10-14	783.69	1388.17	4782.03	782.63	1365.12	766.52	1049.48
2003-10-15	780.96	1383.1	4855.26	783.21	1356.15	764.23	1046.76
2003-10-16	780.24	1365.51	4887.32	784.12	1368.3	776.97	1050.07
2003-10-17	779.84	1370.58	4930.53	781.05	1367.33	767.75	1039.32
2003-10-20	787.27	1359.5	4851.67	781.45	1368.86	776.44	1044.68
2003-10-21	790.24	1364.3	4755.72	790.31	1386.09	779.89	1046.03
2003-10-22	792.65	1398.01	4741.2	805.11	1382.74	779.28	1030.36
2003-10-23	800.07	1386.65	4648.41	804.43	1364.44	754.14	1033.77
2003-10-24	802.43	1381.83	4757.37	808.35	1363.4	748.17	1028.91
2003-10-27	798.08	1369.46	4698.28	803.52	1358.17	761.61	1031.13
2003-10-28	799.61	1369.33	4707.8	805.64	1363.04	775.36	1046.79
2003-10-29	799.41	1361.49	4744.1	809.97	1364.82	779.66	1048.11
2003-10-30	800.59	1344.63	4780.52	812.1	1381.24	785.94	1046.94
2003-10-31	801.27	1348.3	4906.87	817.12	1399.07	782.36	1050.71
2003-11-03	812.98	1364.06	5063.03	813.09	1406.59	791.96	1059.02
2003-11-04	816.03	1389.55	5097.84	815.99	1427.19	796.06	1053.25
2003-11-05	822.84	1385.11	5064.91	813.49	1425.87	805.51	1051.81
2003-11-06	831.1	1356.79	5047.54	809.14	1423.39	790.04	1058.05
2003-11-07	825.75	1335.2	4971.57	806.78	1413.11	804.05	1053.21
2003-11-10	831.05	1340.1	4998.57	800.96	1409.34	796.56	1047.11
2003-11-11	833.47	1343.62	5030.64	795.28	1383.81	787.77	1046.57
2003-11-12	835.52	1317.79	5005.77	790.31	1363.53	796.31	1058.56
2003-11-13	833.73	1319.61	4949.16	791.49	1343.88	813.11	1058.41
2003-11-14	837.08	1331.05	4865.83	792.23	1345.53	809.89	1050.35
2003-11-17	852.08	1328.1	4940.23	781.95	1328.66	794.47	1043.63
2003-11-18	855.13	1316.56	4891.13	782.17	1328.04	800.97	1034.15
2003-11-19	868.74	1338.87	4823.73	765.95	1318.31	771.7	1042.44
2003-11-20	869	1376.51	4771.23	777.21	1332.34	769.45	1033.65
2003-11-21	871.97	1361.56	4838.54	784.47	1334.3	770.78	1035.28
2003-11-24	880.39	1404.01	4822.15	781.95	1334.58	753.65	1052.08
2003-11-25	891.04	1408.41	4894.59	782.17	1344.36	768.11	1053.89
2003-11-26	881.61	1411.91	4925.14	765.95	1335.41	782.65	1058.45
2003-11-27	906.17	1389.1	4989.04	778.37	1319.42	781.68	1068.24
2003-11-28	920.61	1397.22	5044.82	779.28	1313.87	796.18	1058.2
2003-12-01	942.02	1432.7	5160.85	790.56	1321.26	807.39	1070.12
2003-12-02	983.11	1435.31	5186.08	797.8	1336.83	807.78	1066.62
2003-12-03	973.88	1445.03	5221.9	795.57	1357.76	808.34	1064.73
2003-12-04	997.13	1452.81	5225.9	790.13	1351.5	805.13	1069.72
2003-12-05	1015.97	1451.12	5131.72	786.98	1345.37	789.41	1061.5
2003-12-08	998.6	1436.66	5131.54	784.03	1349.87	784.8	1069.3
2003-12-09	975.77	1443.37	5229.34	788.47	1365.83	787.35	1060.18
2003-12-10	940.49	1469.42	5285.54	794.51	1360.08	794.64	1059.05
2003-12-11	946.96	1470.02	5299.96	793.6	1359.6	791.13	1071.21
2003-12-12	941.02	1470.79	5315.81	791.94	1383.32	806.08	1074.14
2003-12-15	918.73	1470.36	5390.88	788.01	1395.23	822.16	1068.04
2003-12-16	902.86	1466.34	5437.05	782.08	1399.43	810.79	1075.13
2003-12-17	926.99	1453.99	5418.23	775.13	1398.56	800.09	1076.48
2003-12-18	921.74	1457.3	5455	766.59	1410.77	807.5	1089.18
2003-12-19	920.96	1446.29	5541.35	769.75	1422.24	811.2	1088.67
2003-12-22	932.19	1492.96	5577.96	775.3	1421.03	804.54	1092.94
2003-12-23	937.02	1500.64	5564.33	777.63	1427.4	801.88	1096.02
2003-12-24	937.74	1513.83	5641.92	777.37	1431.29	792.55	1094.04
2003-12-25	946.2	1512.6	5675.41	771.52	1439.91	795.63	1090.25
2003-12-26	942.51	1514.78	5699.24	780.02	1448.41	788.85	1095.89
2003-12-29	937.66	1496.43	5797.33	787.8	1450.7	792.44	1109.48
2003-12-30	961.28	1511.69	5791.85	792.72	1442.37	810.71	1109.64
2003-12-31	967.88	1497.04	5838.96	793.94	1445.81	815.47	1111.92
2004-01-01	967.15	1510.47	5915.47	785.64	1456.98	823.98	1118.32
2004-01-02	965.12	1517.19	6026.59	788.49	1442.37	821.26	1108.48
2004-01-05	958.61	1568.35	6039	792.66	1487.34	824.1	1122.22
2004-01-06	958.8	1574.52	5943.64	787.29	1532.74	823.43	1123.67
2004-01-07	949.43	1587.2	5957.02	805.76	1516.09	827.07	1126.33
2004-01-08	956.99	1610.13	6108.54	813.2	1495.5	824.15	1131.92
2004-01-09	960.11	1581.47	6119.59	825.42	1528.87	845.27	1121.86
2004-01-12	956.15	1618.52	6067.76	823.68	1501.02	850.79	1127.23
2004-01-13	954.98	1612.68	6132.97	818.42	1507.17	848.43	1121.22
2004-01-14	947.54	1592.42	6194.11	815.98	1525.3	849.62	1130.52
2004-01-15	952.22	1586.49	6063.91	814.8	1507.9	845.66	1132.05
2004-01-16	957.87	1600.42	5946.19	817.27	1518.01	847.95	1139.83
2004-01-19	950.54	1587.2	6064.1	818.91	1520.03	856.8	1142.39
2004-01-20	945.26	1610.13	5922.11	824.66	1546.89	861.37	1138.77
2004-01-21	945.64	1581.47	5758.19	823.68	1560.82	850.79	1147.62
2004-01-22	947.79	1618.52	5593.74	818.42	1560.43	848.43	1143.94
2004-01-23	946.09	1612.68	5816.64	815.98	1560.02	849.62	1141.55
2004-01-26	948.27	1592.42	5883.46	827.87	1547.7	869.04	1155.37
2004-01-27	951	1586.49	5993.06	823.27	1565	863.03	1144.05
2004-01-28	951.97	1598.25	5876.05	819.85	1548.97	859.59	1128.48
2004-01-29	951.08	1628.84	5802.75	817.11	1515.15	853.47	1134.11
2004-01-30	954.15	1590.73	5695.67	818.94	1508.3	848.5	1131.13
2004-02-02	961.18	1623.88	5661.32	818.42	1447.05	854.89	1135.26
2004-02-03	957.28	1649.28	5620.98	815.98	1437.67	839.87	1136.03
2004-02-04	959.68	1685.16	5756.76	804.83	1441.12	835.5	1126.52
2004-02-05	964.04	1693.43	5720.63	807.57	1431.79	840.92	1128.59
2004-02-06	962.85	1679.19	5786.35	815.42	1461.53	850.23	1142.76
2004-02-09	958.7	1703.53	5926.22	817.79	1478.35	864.77	1139.81
2004-02-10	957.09	1691.01	5932.52	812.06	1490.21	866.8	1145.54
2004-02-11	957	1677.76	5949.78	818.22	1477.04	876.34	1157.76
2004-02-12	952.96	1663.83	5936.96	825.65	1479.28	877.95	1152.11
2004-02-13	957.09	1658.54	6011.66	825.91	1480.77	882.18	1145.81
2004-02-16	947.63	1696.83	6012.35	828.17	1464.99	881.28	1156.36
2004-02-17	952.35	1703.77	6035.8	845.8	1464.88	884.8	1156.99
2004-02-18	954.17	1717.1	6027.02	857.15	1472.12	877.1	1151.82
2004-02-19	949.2	1717.02	5855.1	858.66	1473.14	881.65	1147.06
2004-02-20	946.36	1721.75	5850.72	861.72	1488.02	877.49	1144.11
2004-02-23	940.65	1681.65	5698.04	868.53	1482.57	877.52	1140.99
2004-02-24	934.95	1682.3	5734.44	874.82	1468.32	864.59	1139.09
2004-02-25	940.71	1647.38	5618.15	872.03	1472.39	866.87	1143.67
2004-02-26	943.76	1654.9	5567.12	885.34	1485.97	864.86	1144.91
2004-02-27	946.58	1675.07	5667.51	879.24	1483.18	883.42	1144.94
2004-03-01	953.81	1689.76	5823.17	882.07	1484.46	885.36	1155.97
2004-03-02	951.88	1687.28	5724.36	894.45	1477.02	899.21	1149.1
2004-03-03	945.29	1661.81	5842.2	877.2	1463	895.81	1151.04
2004-03-04	948.93	1668.87	5815.87	882.33	1474.07	907.43	1154.88
2004-03-05	950.67	1662.1	5880.35	886.15	1471.65	905.38	1156.86
2004-03-08	956.08	1637.14	5935.19	880.85	1468.76	900.1	1147.2
2004-03-09	959.2	1637.1	5850.61	882.96	1455.75	891.58	1140.58
2004-03-10	964.02	1678.07	5759.29	875.83	1455.67	876.02	1123.89
2004-03-11	972	1691.64	5649.86	879.5	1435.07	869.93	1106.78
2004-03-12	975.32	1694.74	5700.4	884.55	1423.79	848.8	1120.57
2004-03-15	980.04	1736.22	5520.66	890.29	1419.34	852.26	1104.49
2004-03-16	974.64	1745.54	5525.09	885.7	1418.67	850.13	1110.7
2004-03-17	973.78	1745.1	5535.69	890.14	1431.64	872.38	1123.75
2004-03-18	971.17	1717.26	5414.94	901.47	1448.06	872.82	1122.32
2004-03-19	967.84	1747.87	5443.44	904.45	1450.83	883.33	1109.78
2004-03-22	963.68	1755.68	5365.4	908.96	1431.67	863.69	1095.4
2004-03-23	964.74	1741.69	5400.99	897.87	1418.73	866.17	1093.95
2004-03-24	967.67	1740.05	5395.28	895.31	1389.87	861.72	1091.33
2004-03-25	966.4	1736.48	5414.44	890.14	1393.12	853.38	1109.19
2004-03-26	962.53	1734.05	5528.94	895.12	1390.92	863.95	1108.06
2004-03-29	958.14	1719.67	5571.37	899.58	1388.15	874.67	1122.47
2004-03-30	970.34	1724.28	5520.44	901.52	1396.02	873.46	1127
2004-03-31	972.78	1741.62	5590.6	901.85	1424.33	880.5	1126.21
2004-04-01	973.88	1758.15	5740.85	887.08	1433.11	882.75	1132.17
2004-04-02	985.89	1768.64	5788.08	887.34	1450.91	883.69	1141.81
2004-04-05	993.33	1766.48	5838.02	889.6	1490.05	891.25	1150.57
2004-04-06	1001.61	1777.52	5822.42	884.16	1516.81	906.19	1148.16
2004-04-07	1004.68	1774.55	5815.13	882.34	1501.38	909.93	1140.53
2004-04-08	1013.63	1770.28	5838.45	884.48	1498.41	916.86	1139.32
2004-04-09	1031.33	1727.35	5801.25	883.09	1507.11	905.44	1150.36
2004-04-12	1033.11	1722.99	5783.79	879.78	1510.58	918.86	1145.2
2004-04-13	1047.51	1715.14	5904.52	880.37	1485.47	917.63	1129.44
2004-04-14	1050.29	1697.16	5843.97	866.29	1483.43	916.31	1128.17
2004-04-15	1043.36	1679.08	5862.82	861.19	1483.2	905.36	1128.84
2004-04-16	1038.57	1693.86	5861.63	861.81	1498.11	898.88	1134.61
2004-04-19	1048.81	1675.88	5800.54	855.76	1497.48	902.1	1135.82
2004-04-20	1072.04	1669.42	5804.81	861.33	1525.96	918.9	1118.15
2004-04-21	1090.13	1651.58	5876.42	864.02	1537.78	929.95	1124.09
2004-04-22	1081.65	1657.79	5924.18	871.63	1548.28	924.01	1139.93
2004-04-23	1086.42	1635.5	5925.58	875.5	1589.4	936.06	1140.6
2004-04-26	1080.27	1635.5	5832.58	870.12	1571.9	919.74	1135.53
2004-04-27	1082.16	1611.86	5712.28	868.32	1596.93	915.47	1138.11
2004-04-28	1090.38	1606.8	5713.09	861.57	1610.31	901.83	1122.41
2004-04-29	1112.19	1579.45	5668.43	849.72	1581.95	875.41	1113.89
2004-04-30	1135.58	1595.59	5655.09	838.21	1555.01	862.84	1107.3
2004-05-03	1143.98	1586.49	5584.99	831.25	1562.65	866.11	1117.49
2004-05-04	1152.69	1600.42	5647.15	842.67	1573.83	867.48	1119.55
2004-05-05	1172.49	1587.2	5686.19	846.68	1562.13	851.34	1121.53
2004-05-06	1164.04	1610.13	5757.3	842.77	1551.69	837.68	1113.99
2004-05-07	1196.35	1580.74	5669.58	835.37	1554.69	838.74	1098.7
2004-05-10	1184.3	1560.21	5555.84	813.44	1541.25	790.68	1087.12
2004-05-11	1156.3	1568.06	5325.9	810.16	1508.26	791.02	1095.45
2004-05-12	1153.26	1603.77	5358.35	818.72	1540.96	817.09	1097.28
2004-05-13	1135.35	1597.57	5399.47	803.11	1526.47	790.13	1096.44
2004-05-14	1122.3	1562.69	5069.87	793.97	1521.61	768.46	1095.7
2004-05-17	1142.57	1539.96	4505.16	781.05	1486.99	728.98	1084.1
2004-05-18	1149.74	1555.44	4877.02	783.27	1476.08	741.99	1091.49
2004-05-19	1144.3	1558.29	5006.1	793.83	1468.32	777.95	1088.68
2004-05-20	1141.36	1549.06	4932.11	788.87	1472.25	767.79	1089.19
2004-05-21	1141.43	1558.33	4961.57	791.53	1484.96	786.36	1093.56
2004-05-24	1144.85	1550.35	5123.23	794.39	1481.91	799.64	1095.41
2004-05-25	1140.29	1518.05	5102.22	796.48	1493.9	784.06	1113.05
2004-05-26	1141.77	1524.44	5081.95	799.25	1507.65	791.25	1114.94
2004-05-27	1155.66	1557.18	5058.55	811.74	1499.12	802.46	1121.28
2004-05-28	1168.89	1548.72	4835.39	808.44	1517.2	816.51	1120.68
2004-05-31	1186.01	1555.91	4759.62	810.67	1511.36	803.84	1119.14
2004-06-01	1185.83	1579.66	4835.12	812.27	1518.55	815.77	1121.2
2004-06-02	1185.69	1567.07	4923.69	806.36	1526.94	804.39	1124.99
2004-06-03	1188.4	1543.53	4817.99	798.58	1532.63	770.06	1116.64
2004-06-04	1202.74	1542.09	4889	802.82	1524.45	780.74	1122.5
2004-06-07	1224	1517.14	4938.15	815.73	1517.17	809.45	1140.42
2004-06-08	1234.03	1493.81	4962.63	817.39	1545.63	809.31	1142.18
2004-06-09	1242.41	1468.07	4963.75	818.4	1543.4	794.53	1131.33
2004-06-10	1260.02	1468.34	4944.64	823.91	1533.73	782.3	1136.47
2004-06-11	1269.57	1472.07	4832.71	824.32	1518	751.53	1131.25
2004-06-14	1240.48	1438.74	4746.01	817.61	1536.83	738.79	1125.29
2004-06-15	1257.57	1463.78	4814.85	810.03	1547.25	752.1	1132.01
2004-06-16	1279.18	1475.42	4788.8	818.16	1543.47	752.34	1133.56
2004-06-17	1281.92	1445.5	4839.88	821.3	1539.93	760.09	1132.05
2004-06-18	1291.91	1427.3	4769.99	821.93	1532.75	741.73	1135.02
2004-06-21	1314.41	1433.47	4738.62	825.56	1540.52	749.3	1130.3
2004-06-22	1299.98	1450.68	4735.86	818.47	1542.82	746.48	1134.41
2004-06-23	1304.18	1440.73	4644	822.09	1573.47	738.93	1144.06
2004-06-24	1311.28	1427.75	4708.55	826.8	1573.77	763.13	1140.65
2004-06-25	1317.26	1401.11	4756.39	824.23	1579.51	779.03	1134.43
2004-06-28	1319.46	1385.18	4837.6	822.22	1580.35	770.95	1133.35
2004-06-29	1305.23	1408.69	4841.38	823.28	1586.35	778.72	1136.2
2004-06-30	1296.59	1399.16	4795.46	819.86	1579.4	785.79	1140.84
2004-07-01	1305.21	1441.07	4874.05	828.1	1593.6	778.03	1128.94
2004-07-02	1318.92	1441.19	4870.58	830.68	1590.64	755.42	1125.38
2004-07-05	1304.1	1444.59	4843.77	843.61	1589.93	756.72	1121.38
2004-07-06	1281.46	1450.5	4928.59	851.8	1590.95	758.47	1116.21
2004-07-07	1279.25	1438.4	4955.97	855.08	1598.39	761.88	1118.33
2004-07-08	1284.53	1439.78	4843.84	851.77	1595.47	743.64	1109.11
2004-07-09	1272.31	1430.65	4945.48	854.06	1592.46	747.46	1112.81
2004-07-12	1264.39	1397.15	4944.54	851.13	1586.25	746.27	1114.35
2004-07-13	1257.71	1399.46	4898.99	851.82	1573.03	750.95	1115.14
2004-07-14	1261.09	1403.76	4848.3	845.02	1565.34	736.57	1111.47
2004-07-15	1272.66	1421.54	4888.19	838.6	1549.98	732.74	1106.69
2004-07-16	1269.72	1456.13	4951.17	842.65	1551.23	739.39	1101.39
2004-07-19	1279.89	1457.54	4975.4	843.15	1544.26	750.4	1100.9
2004-07-20	1283.35	1447.94	4957.88	838.64	1533	737	1108.67
2004-07-21	1267.38	1448.04	4993.76	840.88	1539.32	753.32	1093.88
2004-07-22	1246.93	1407.44	5054.29	839.37	1552.79	742.63	1096.84
2004-07-23	1261.25	1407.4	5073.34	838.2	1559.22	737.51	1086.2
2004-07-26	1240.94	1387.67	5118.17	838.49	1543.26	736.21	1084.07
2004-07-27	1256.86	1384.13	5075.88	836.15	1560.9	738.51	1094.83
2004-07-28	1271	1388.81	5070.29	838.64	1583.41	744.42	1095.42
2004-07-29	1265.07	1407.33	5120.45	833.5	1599.06	730.61	1100.43
2004-07-30	1276.02	1386.2	5170.32	833.98	1584.7	735.34	1101.72
2004-08-02	1312.36	1373.22	5202.53	827.49	1564.47	719.59	1106.62
2004-08-03	1325.76	1366.26	5194.63	825.53	1562.03	726.44	1099.69
2004-08-04	1340.85	1404.51	5169.07	824.88	1572.91	729.41	1098.63
2004-08-05	1359.02	1389.04	5252.78	824.37	1577.8	743.35	1080.7
2004-08-06	1350.24	1390.46	5196.99	820.1	1576.85	733.95	1063.97
2004-08-09	1362.2	1395.85	5233.21	816.81	1578.21	742.13	1065.22
2004-08-10	1385.58	1400.77	5252.05	820.78	1579.26	748.62	1079.04
2004-08-11	1387.32	1384.96	5175.16	821.45	1592.4	753.06	1075.79
2004-08-12	1395.55	1368.2	5139.77	819.85	1594.48	766.7	1063.23
2004-08-13	1393.03	1368.45	5102.92	815.62	1590.63	776.02	1064.8
2004-08-16	1439.85	1354.51	5102.37	809.12	1594.83	773.85	1079.34
2004-08-17	1439.72	1360.2	5102.94	808.51	1566.83	771.03	1081.71
2004-08-18	1439.74	1358.22	5038.28	809.56	1556.37	773.19	1095.17
2004-08-19	1441.99	1340.45	5123.65	810.15	1573.27	788.53	1091.23
2004-08-20	1456.64	1341.74	5064.66	808.47	1582.84	787.64	1098.35
2004-08-23	1467.84	1325.41	5033.69	808.61	1576.18	787.65	1095.68
2004-08-24	1501.88	1344.63	5067.39	804.89	1542.01	792.34	1096.19
2004-08-25	1429.15	1339.78	5088.56	807.56	1548.08	803.97	1104.96
2004-08-26	1463.32	1334.42	5135.45	818.53	1561.33	810.21	1105.09
2004-08-27	1453.21	1320.61	5117.01	821.49	1582.04	810.3	1107.77
2004-08-30	1462.63	1319.41	5186.45	827.98	1580.41	805.19	1099.15
2004-08-31	1513.29	1342.06	5192.08	834.15	1579.83	803.57	1104.24
2004-09-01	1525.62	1321.46	5210.85	828.38	1592.74	817.36	1105.91
2004-09-02	1548.54	1327.93	5198.72	842.04	1614	823.83	1118.31
2004-09-03	1555.71	1327.12	5218.46	841.9	1627.96	820.69	1113.63
2004-09-06	1562.47	1321.46	5246.23	838.77	1633.54	824.21	1119.64
2004-09-07	1550.05	1324.29	5264.67	842.29	1671.76	818.8	1121.3
2004-09-08	1517.18	1309.33	5298.16	850.11	1728.45	815.85	1116.27
2004-09-09	1486.36	1284.31	5298.23	846.97	1739.92	821.88	1118.38
2004-09-10	1520.25	1287.08	5370.05	850.29	1751.6	836.34	1123.92
2004-09-13	1553.99	1260.32	5397.46	857.25	1758.62	851.91	1125.82
2004-09-14	1571.67	1300.36	5428.77	856.71	1717.45	851.42	1128.33
2004-09-15	1611.17	1355.23	5420.09	853.24	1706.08	850.63	1120.37
2004-09-16	1602.67	1371.2	5477.68	857.79	1691.86	855.38	1123.5
2004-09-17	1617.81	1414.7	5561.15	859.66	1681.35	848.11	1128.55
2004-09-20	1638.29	1463.22	5545.82	865.34	1702.21	856.87	1122.2
2004-09-21	1657.67	1448.56	5605.93	865.13	1720.68	857.15	1129.3
2004-09-22	1645.8	1420.15	5616.87	856.3	1727.88	835.1	1113.56
2004-09-23	1664.44	1464.78	5539.48	852.89	1742.56	829.68	1108.36
2004-09-24	1656.4	1435.56	5527.75	855.32	1763.3	832.1	1110.11
2004-09-27	1615.87	1427.4	5511.81	848.28	1760.33	856.87	1103.52
2004-09-28	1625.83	1435.59	5462.61	845.46	1746.08	857.15	1110.06
2004-09-29	1640.44	1420.01	5527.56	846.72	1742.09	835.1	1114.8
2004-09-30	1633.02	1396.7	5583.61	849.96	1761.57	835.09	1114.58
2004-10-01	1610.89	1420.15	5675.54	853.93	1787.25	846.01	1131.5
2004-10-04	1633.19	1464.78	5766.3	865.07	1851.6	880.84	1135.17
2004-10-05	1658.87	1435.56	5758.67	861.56	1833.35	884.84	1134.48
2004-10-06	1635.76	1427.4	5713.75	861.54	1841.67	887.45	1142.05
2004-10-07	1643.18	1435.59	5773.66	864.16	1842.68	885.33	1130.65
2004-10-08	1636.47	1422.93	5776.85	861.08	1836.47	881.38	1122.14
2004-10-11	1647.14	1413.15	5717.54	855.1	1821.97	881.11	1124.39
2004-10-12	1668.11	1384.44	5676.73	852.8	1784.91	858.09	1121.84
2004-10-13	1680.85	1386.72	5713.75	853.31	1790.73	856.18	1113.65
2004-10-14	1681.55	1332.94	5713.1	852.16	1797.3	846.63	1103.29
2004-10-15	1688.7	1330.52	5686.73	851.29	1781.41	841.94	1108.2
2004-10-18	1713.68	1335.39	5679.83	851.69	1789.98	848.27	1114.02
2004-10-19	1729.9	1337.62	5738.11	851.74	1778.85	855.77	1103.23
2004-10-20	1747.58	1330.58	5673.02	848.65	1784.93	828.61	1103.66
2004-10-21	1749.22	1310.55	5641.06	849.21	1766.6	820.63	1106.49
2004-10-22	1745.9	1329.36	5598.25	853.88	1762.14	828.17	1095.74
2004-10-25	1756.81	1311.15	5581.49	850.95	1735.69	808.14	1094.81
2004-10-26	1799.56	1324.78	5651.09	851.55	1768.78	813.7	1111.09
2004-10-27	1796.55	1342.8	5662.87	851.17	1774.34	809.91	1125.4
2004-10-28	1787.6	1341.74	5715.62	852.99	1807.49	833.54	1127.44
2004-10-29	1779.17	1320.54	5672.27	861.14	1819.03	834.84	1130.2
2004-11-01	1744.45	1305.29	5704.1	864.04	1811.74	835.66	1130.51
2004-11-02	1696.46	1301.53	5754.76	874.17	1809.54	846.67	1130.54
2004-11-03	1710.45	1326.75	5842.54	878.45	1827.32	861.05	1143.2
2004-11-04	1735.03	1304.78	5832.88	872.02	1820.21	851.2	1161.67
2004-11-05	1738.11	1305.13	5891.36	871.48	1817.52	860.68	1166.17
2004-11-08	1727.65	1304.23	5930.47	872.89	1812.16	846.11	1164.89
2004-11-09	1727.72	1307.43	5929.6	876.37	1789.03	844.15	1164.08
2004-11-10	1731.17	1354.39	5973.75	882.29	1779.18	860.54	1162.91
2004-11-11	1748.72	1347.07	5954.31	872.02	1765.09	861.26	1173.48
2004-11-12	1769.27	1352.22	5964.01	871.48	1742.81	876.67	1184.17
2004-11-15	1784.34	1370.05	5978.25	872.89	1759.36	882.33	1183.81
2004-11-16	1793.8	1370.39	5996.7	889.36	1787.89	876.61	1175.43
2004-11-17	1820.99	1356.14	6016.58	901.66	1794.36	885.42	1181.94
2004-11-18	1823.83	1367.83	6025.47	904.48	1817.64	875.84	1183.55
2004-11-19	1835.85	1379.96	5961.71	897.03	1795.59	867.03	1170.34
2004-11-22	1893.69	1383.02	5963.8	895.94	1788.2	849.99	1177.24
2004-11-23	1903.96	1371.24	6009.86	909.38	1811.23	860.4	1176.94
2004-11-24	1931.5	1359.12	6035.95	910.86	1826.19	872.56	1181.76
2004-11-25	1936.85	1358.33	6035.03	905.22	1814.5	872.49	1179.25
2004-11-26	1900.11	1356.73	6078.54	908.78	1814.1	858.12	1182.65
2004-11-29	1882.63	1337.43	6157.77	915.9	1821.36	865.4	1178.57
2004-11-30	1877.05	1340.77	6234.29	917.19	1830.96	878.06	1173.82
2004-12-01	1899.37	1334.94	6227.83	914.62	1816.47	876.8	1191.37
2004-12-02	1916.41	1333.09	6328.43	919.97	1816.99	884.1	1190.33
2004-12-03	1897.7	1337.2	6322.76	917.17	1810.25	882.55	1191.17
2004-12-06	1908.7	1339.64	6322.5	916.36	1803.37	870.75	1190.25
2004-12-07	1907.59	1323.75	6316.28	912.41	1799.08	861.07	1177.07
2004-12-08	1909.32	1326.44	6261.52	902.3	1801.18	871.74	1182.81
2004-12-09	1933.12	1338.81	6304.27	894.98	1793.68	861.31	1189.24
2004-12-10	1931.86	1317.72	6233.54	894.23	1753.47	844.85	1188
2004-12-13	1930.21	1309.69	6268.72	897.34	1748.33	844.2	1198.68
2004-12-14	1939.51	1307.55	6325.53	897.02	1775.73	849.4	1203.38
2004-12-15	1937.19	1313.05	6402.29	904.76	1794.89	868.84	1205.72
2004-12-16	1929.07	1305.02	6420.38	904.29	1820.82	873.7	1203.21
2004-12-17	1950.3	1290.49	6346.48	903	1806.33	875.13	1194.22
2004-12-20	1970.25	1275.46	6403	909.61	1786.25	884.31	1194.65
2004-12-21	1982.06	1275.17	6451.3	906.5	1775.45	882.82	1205.45
2004-12-22	1986.02	1307.57	6413.66	903.3	1789.74	883.38	1209.57
2004-12-23	1994.08	1282.72	6441.85	909.3	1807.49	876.88	1210.13
2004-12-24	1940.9	1285.04	6498.06	907.2	1811.75	879.92	1206.54
2004-12-27	1956.67	1280.27	6513.03	906.89	1820.91	876.98	1204.92
2004-12-28	1942.6	1278.94	6563.48	906.55	1825.98	878.43	1213.54
2004-12-29	1907.08	1274.31	6567.94	907.58	1822.83	884.27	1213.45
2004-12-30	1956.59	1273.71	6522.54	910.13	1831.81	895.92	1213.55
2004-12-31	1971.31	1266.5	6602.69	907.43	1839.65	888.24	1211.92
2005-01-03	1999.71	1254.11	6679.2	903.84	1846.9	893.71	1202.08
2005-01-04	1976.14	1242.77	6651.01	902.49	1873.07	886.9	1188.05
2005-01-05	1952.62	1251.94	6458.84	907.96	1875.37	885.19	1183.74
2005-01-06	1935.2	1239.43	6367.39	910.42	1859.8	871.28	1187.89
2005-01-07	1919.81	1244.75	6420.46	916.28	1851.78	870.84	1186.19
2005-01-10	1941.84	1252.4	6308.54	919.02	1840.47	874.18	1190.25
2005-01-11	1943.85	1257.46	6222.87	930.63	1845.83	884.29	1182.99
2005-01-12	1876.47	1256.92	6102.74	933.33	1820.57	880.03	1187.7
2005-01-13	1743.35	1256.31	6221.06	934.1	1865.11	885.54	1177.45
2005-01-14	1829.63	1245.62	6173.82	929.74	1876.03	905.1	1184.52
2005-01-17	1755.82	1216.65	6194.07	932.26	1909.18	923.08	1189.23
2005-01-18	1767.61	1225.45	6192.35	937.56	1905.45	920.57	1195.98
2005-01-19	1823.85	1218.11	6173.32	935.53	1946.89	916.27	1184.63
2005-01-20	1831.43	1204.39	6183.24	929.72	1956.82	909.37	1175.41
2005-01-21	1857.64	1234.48	6051.24	931.36	1987.84	919.61	1167.87
2005-01-24	1869.46	1255.78	6106.43	923.33	2015.25	923.11	1163.75
2005-01-25	1857.62	1254.23	6162.98	919.75	1990.29	915.1	1168.41
2005-01-26	1857.24	1241.96	6191.25	923.37	1970.28	927	1174.07
2005-01-27	1843.95	1225.89	6239.43	919.95	1991.39	924.87	1174.55
2005-01-28	1822.93	1213.67	6419.09	917.23	2014.61	921.59	1171.36
2005-01-31	1823.85	1191.82	6555.94	916.27	2019.56	932.7	1181.27
2005-02-01	1819.25	1188.93	6552.47	919.41	1992.46	923.69	1189.41
2005-02-02	1815.21	1252.5	6530.06	918.51	1989.65	921.44	1193.19
2005-02-03	1808.93	1242.31	6619.97	917.85	2000.22	928.79	1189.89
2005-02-04	1827.14	1269	6618.23	907.52	1995.57	933.55	1203.03
2005-02-07	1797.58	1241.96	6535.17	912.58	2016.84	949.19	1201.72
2005-02-08	1780.75	1225.89	6544.77	914.91	2030.08	938.45	1202.3
2005-02-09	1736.3	1213.67	6593.53	917.23	2028.86	941.71	1191.99
2005-02-10	1767.08	1191.82	6577.83	916.27	2048.24	938.47	1197.01
2005-02-11	1741.39	1188.93	6633.76	919.41	2061.48	947.23	1205.3
2005-02-14	1762.12	1252.5	6679.33	920.31	2084.5	964.79	1206.14
2005-02-15	1797.96	1263.57	6670.06	921.71	2090.1	968.88	1210.12
2005-02-16	1820.74	1278.88	6607.78	919.43	2078.48	971.56	1210.34
2005-02-17	1860.34	1276.13	6589.29	912.62	2096.99	972.56	1200.75
2005-02-18	1852.96	1258.97	6584.32	907.75	2085.93	984.1	1201.59
2005-02-21	1840.43	1284.48	6534.68	904.72	2022.66	988.71	1195.36
2005-02-22	1824.04	1309.28	6589.41	904.75	1992.27	977.8	1184.16
2005-02-23	1833.65	1309.47	6582.5	899.68	2042.78	968.43	1190.8
2005-02-24	1840.01	1309.95	6574.21	903.64	2073.19	987.1	1200.2
2005-02-25	1837.86	1312.44	6569.72	903.51	2075.47	996.95	1211.37
2005-02-28	1836.15	1306	6713.86	907.38	2079.99	1011.36	1203.6
2005-03-01	1835.62	1303.41	6651.08	898.49	2088.95	1015.47	1210.41
2005-03-02	1869.92	1287.45	6686.89	891.9	2068.42	1007.48	1210.08
2005-03-03	1880.84	1294.34	6784.72	889.44	2093.27	1010.92	1210.47
2005-03-04	1881.69	1287.71	6849.48	885.33	2124.69	1012.96	1222.12
2005-03-07	1901.82	1293.74	6878.98	891.18	2166.1	1007.5	1225.31
2005-03-08	1894.56	1318.27	6915.09	897.5	2149.06	1000.28	1219.43
2005-03-09	1904.55	1316.79	6892.82	903.62	2157.14	1008.79	1207.01
2005-03-10	1943.41	1286.23	6907.65	899.32	2137.42	998.66	1209.25
2005-03-11	1958.97	1289.94	6853.73	901.45	2137.39	1022.79	1200.08
2005-03-14	1969.68	1293.5	6810.04	901.64	2115.61	1019.69	1206.83
2005-03-15	1957.28	1269.14	6752.45	898.2	2106.31	993.13	1197.75
2005-03-16	1961.1	1255.59	6746.88	897.51	2099.12	993.13	1188.07
2005-03-17	1989.08	1243.47	6669.52	899.26	2100.11	980.05	1190.21
2005-03-18	1989.24	1227.4	6700.34	894	2050.28	979.72	1189.65
2005-03-21	1950.81	1231.05	6656.69	885.62	2033.78	979.27	1183.78
2005-03-22	1924.08	1206.92	6535.45	878.63	1999.15	980.41	1171.71
2005-03-23	1942.01	1201.65	6454.46	881.25	2050.28	966.81	1172.53
2005-03-24	1925.15	1208.19	6442.87	882.39	2033.78	956.33	1171.42
2005-03-25	1940.81	1205.63	6490.41	883.4	1999.15	965.3	1169.32
2005-03-28	1963.77	1200.11	6510.74	885.44	1986.95	977.7	1174.28
2005-03-29	1951.78	1195.02	6367.86	881.87	1931.98	958.96	1165.36
2005-03-30	1939.18	1172.57	6381.4	877.75	1951.38	955.45	1181.41
2005-03-31	1916.39	1181.24	6492.82	871.35	1954.69	965.68	1180.59
2005-04-01	1919.25	1223.57	6605.04	875.92	1966.29	981.9	1172.92
2005-04-04	1905.77	1202.97	6604.42	867.23	1994.36	982.5	1176.12
2005-04-05	1883.34	1191.74	6550.29	869.81	1962.7	985.14	1181.39
2005-04-06	1875.51	1214.87	6606.41	861.75	1962.38	988	1184.07
2005-04-07	1873.22	1225.49	6545.64	861.52	1914.22	988.9	1191.14
2005-04-08	1865.07	1248.52	6479.54	864.02	1906.69	992.17	1181.2
2005-04-11	1856.9	1240.97	6397.52	869.93	1896.72	985.94	1181.21
2005-04-12	1853.86	1219.51	6464.61	866.24	1927.82	981.79	1187.76
2005-04-13	1848.22	1248.2	6467.92	874.23	1916.58	981.31	1173.79
2005-04-14	1814.86	1234.33	6451.24	877.23	1887.47	953.92	1162.05
2005-04-15	1790.41	1216.96	6248.34	874.25	1864.06	947.22	1142.62
2005-04-18	1770.46	1197.73	6156.78	866.66	1818.87	925	1145.98
2005-04-19	1731.43	1199.9	6134.86	867.77	1834.06	932.45	1152.78
2005-04-20	1687.42	1184.19	6243.74	871.91	1854.97	937.36	1137.5
2005-04-21	1771.24	1172.56	6299.2	872.41	1841.94	939.14	1159.95
2005-04-22	1742.28	1169.19	6346.57	877.78	1868.13	940.79	1152.12
2005-04-25	1763.36	1157.97	6377.85	871.98	1860.56	946.17	1162.1
2005-04-26	1747.85	1165.34	6339.98	872.43	1858.14	944.46	1151.74
2005-04-27	1717.15	1148.76	6278.5	872.45	1830.32	930.16	1156.38
2005-04-28	1695.07	1169.12	6284.2	873.85	1838.16	917.73	1143.22
2005-04-29	1651.66	1159.15	6154.44	878.96	1854.63	911.3	1156.85
2005-05-02	1537.87	1169.19	6195.15	888.41	1859.32	918.42	1162.16
2005-05-03	1435.65	1160.2	6216.77	892.03	1865.11	913.82	1161.17
2005-05-04	1520.76	1157.97	6289.55	903.07	1866.17	929.35	1175.65
2005-05-05	1584.6	1165.34	6359.65	904.06	1893.2	935.14	1172.63
2005-05-06	1590.84	1148.76	6388.48	901.22	1913.77	940.85	1171.35
2005-05-09	1546.98	1130.84	6481.35	901.29	1946.77	935.2	1178.84
2005-05-10	1536.96	1135.56	6454.71	902.84	1931.54	934.28	1166.22
2005-05-11	1551.8	1124.27	6445.13	898.7	1921.33	923.38	1171.11
2005-05-12	1579.36	1103.99	6456.82	893.4	1911.75	921.21	1159.36
2005-05-13	1580.03	1107.63	6451.54	891.36	1882.39	923.19	1154.05
2005-05-16	1585.93	1095.47	6528.03	889.27	1862.59	929.04	1165.69
2005-05-17	1585.15	1099.64	6466	891.39	1876.47	927.16	1173.8
2005-05-18	1600.19	1102.96	6447	886.37	1879.39	930.36	1185.56
2005-05-19	1630.67	1103.47	6478.94	887.47	1893.09	952.09	1191.08
2005-05-20	1649.04	1099.27	6499.5	883.17	1886.73	952.19	1189.28
2005-05-23	1623.76	1070.84	6539.83	888.48	1883.48	951.05	1193.86
2005-05-24	1660.08	1073.85	6565.37	884.34	1881.08	951.61	1194.07
2005-05-25	1642.14	1072.14	6597.6	870.1	1869.5	941.3	1190.01
2005-05-26	1657.58	1058.87	6670.78	867.1	1858.72	943.91	1197.62
2005-05-27	1654.45	1051.95	6707.72	869.11	1875.41	960.91	1198.78
2005-05-30	1649.69	1060.16	6663.55	869.96	1886.61	969.04	1195.14
2005-05-31	1641.97	1060.74	6715.11	860.73	1929.38	970.21	1191.5
2005-06-01	1642.32	1039.19	6729.9	861.96	1964.31	969.51	1202.27
2005-06-02	1648.28	1016.06	6655.56	862.4	2010.56	970.88	1204.29
2005-06-03	1653.26	1013.64	6748.85	865.88	2022.49	976.09	1196.02
2005-06-06	1657.72	1034.38	6758.19	871.97	2051.04	973.15	1197.51
2005-06-07	1655.35	1030.94	6781.25	876.92	2003.02	970.88	1197.26
2005-06-08	1635.11	1115.58	6858.24	879.44	1953.28	976.22	1194.67
2005-06-09	1635.12	1131.05	6832.53	879.4	1898.24	987.58	1200.93
2005-06-10	1664.77	1108.29	6781.99	890.02	1937.18	990.79	1198.11
2005-06-13	1694.68	1106.29	6832.68	894.68	1941.85	990.49	1200.82
2005-06-14	1691.12	1093.46	6860.18	892.64	1955.79	983.75	1203.91
2005-06-15	1710.85	1072.84	6906.98	900.3	1992.44	1001.94	1206.58
2005-06-16	1727.5	1086.01	6900.41	898.04	1999.6	1003.14	1210.96
2005-06-17	1718.29	1085.61	6906.52	897.06	2011.17	1003.68	1216.96
2005-06-20	1716.89	1115.62	6984.55	896.75	2004.71	994.65	1216.1
2005-06-21	1709.59	1101.49	7076.52	896.31	1954.09	989.99	1213.61
2005-06-22	1707.04	1102.03	7145.34	903.33	1958.62	1002.15	1213.88
2005-06-23	1699.86	1093.7	7119.76	902.31	1955.22	1010.8	1200.73
2005-06-24	1687.78	1101.88	7148.62	898.08	1947.21	1002.43	1191.57
2005-06-27	1712.14	1124.64	7151.08	891.23	1963.5	991.11	1190.69
2005-06-28	1721.06	1108.59	7049	894.67	1955.2	994.74	1201.57
2005-06-29	1719.68	1104.99	7119.88	889.98	1945.12	999.08	1199.85
2005-06-30	1713.05	1080.94	7193.85	888.32	1924.23	1008.16	1191.33
2005-07-01	1713.17	1055.59	7210.77	894.02	1895.25	1018.02	1194.44
2005-07-04	1689.7	1047.28	7277.31	898.69	1815.67	1021.71	1199.94
2005-07-05	1675.82	1039.04	7220.25	898.87	1817.02	1018.81	1204.99
2005-07-06	1682.45	1033.55	7287.6	902.69	1813.04	1019.01	1194.94
2005-07-07	1695.87	1038.6	7145.13	906.96	1847.32	1026.82	1197.87
2005-07-08	1692.54	1017.98	7212.08	903.61	1876.28	1021.95	1211.86
2005-07-11	1687.88	1011.5	7306.74	909.32	1852.78	1040.43	1219.44
2005-07-12	1683.14	1046.16	7303.95	915.72	1868.94	1043.88	1222.21
2005-07-13	1674.08	1037.39	7247.91	913.07	1854.04	1050.16	1223.29
2005-07-14	1659.07	1040.42	7187.7	921.06	1879.46	1061.93	1226.5
2005-07-15	1633.71	1026.12	7271.54	916.84	1897.08	1059.6	1227.92
2005-07-18	1635.72	1012.1	7347.1	915.08	1909.25	1062.43	1221.13
2005-07-19	1582.9	1014.36	7346.63	916.78	1889.55	1075.48	1229.35
2005-07-20	1609.92	1021.05	7342.89	924.01	1944.71	1074.4	1235.2
2005-07-21	1593.62	1020.63	7304.32	921.94	1960.76	1074.65	1227.04
2005-07-22	1594.36	1046.32	7423.25	939.69	1954.4	1074.22	1233.68
2005-07-25	1598.85	1045.4	7505.6	939.84	1957.84	1089.7	1229.03
2005-07-26	1588.08	1072.81	7552.77	935.74	1959.58	1090.6	1231.16
2005-07-27	1568.57	1089.91	7605.03	931.97	1974.54	1093.03	1236.79
2005-07-28	1568.65	1086.55	7619.85	934.38	1999.82	1104.72	1243.72
2005-07-29	1550.46	1083.03	7635.42	937.39	2000.25	1111.29	1234.18
2005-08-01	1531.96	1088.95	7669.45	938.22	1982.93	1115.98	1235.35
2005-08-02	1510.11	1104.04	7756.04	941.33	1985.09	1118.83	1244.12
2005-08-03	1523.57	1107.7	7756.47	952.59	1988.14	1117.11	1245.04
2005-08-04	1547.02	1102.59	7797.08	945.23	1978	1111.39	1235.86
2005-08-05	1547.87	1128.74	7754	943.41	1975.6	1089.36	1226.42
2005-08-08	1565.01	1138.88	7606.17	948.02	1974.83	1086.64	1223.13
2005-08-09	1576.53	1152.53	7595.57	944.94	1990	1099.77	1231.38
2005-08-10	1564.71	1165.03	7729.82	939.48	2010.41	1104.86	1229.13
2005-08-11	1564.3	1183.58	7816.51	936.05	2023.7	1123.77	1237.81
2005-08-12	1554.06	1167.91	7767.49	937.04	2038.1	1130.22	1230.39
2005-08-15	1571.11	1187.01	7751.47	927.92	2005.99	1121.47	1233.87
2005-08-16	1581.16	1177.28	7768.24	926.49	1993.58	1116.93	1219.34
2005-08-17	1588.1	1192.83	7859.53	926.38	1985.1	1113.25	1220.24
2005-08-18	1565.94	1148.04	7811.33	923.64	1979.12	1092.71	1219.02
2005-08-19	1547.45	1150.18	7780.76	925.54	1966.33	1089.88	1219.71
2005-08-22	1541.5	1158.6	7750.6	923.97	1963.37	1116.68	1221.73
2005-08-23	1533.21	1149.96	7615.99	923.79	1943.76	1115.84	1217.57
2005-08-24	1541.35	1167.14	7612	926.08	1924.15	1094.21	1209.59
2005-08-25	1551.12	1172.47	7660.42	919.85	1925.68	1097.29	1212.39
2005-08-26	1554.44	1171.86	7680.22	918.38	1934.56	1086.55	1205.1
2005-08-29	1568.36	1154.43	7634.43	911.85	1942.81	1063.16	1212.28
2005-08-30	1590.28	1146.38	7745	913.56	1951.63	1072.61	1208.41
2005-08-31	1607.81	1162.8	7805.43	907.41	1936.9	1083.33	1220.33
2005-09-01	1616.71	1184.93	7876.15	909.67	1941.41	1106.37	1221.59
2005-09-02	1613.17	1188.85	7899.77	909.18	1946.38	1115.83	1218.02
2005-09-05	1650.3	1196.22	7925.24	909.74	1929.02	1114.5	1225.64
2005-09-06	1642.74	1173.32	7946.78	911.64	1896.71	1122.65	1233.39
2005-09-07	1622.01	1194.31	7995.63	919.07	1897.33	1142.99	1236.36
2005-09-08	1626.95	1194.41	8052.56	916.8	1905.84	1145.26	1231.67
2005-09-09	1636.52	1189.62	8060.01	917.92	1882.77	1152.5	1241.48
2005-09-12	1648.95	1188.21	8138.42	919.07	1866.91	1158.36	1240.56
2005-09-13	1653.91	1207.16	8193.96	915.72	1894.67	1158.12	1231.2
2005-09-14	1654.5	1217.26	8189.48	914.74	1914.74	1170.77	1227.16
2005-09-15	1655.42	1217.28	8283.76	919.65	1903.09	1169.59	1227.73
2005-09-16	1649.66	1212.95	8380.96	921.99	1909.8	1174.13	1237.91
2005-09-19	1639.82	1220.63	8444.84	923.27	1928.09	1185.41	1231.02
2005-09-20	1648.64	1212.62	8500.28	922.03	1933.51	1190.93	1221.34
2005-09-21	1652.65	1187.99	8487.14	922.57	1959.15	1196.67	1210.2
2005-09-22	1650.25	1159.96	8221.64	923.05	1965.27	1199.97	1214.62
2005-09-23	1655.3	1151.98	8222.59	921.89	1959.51	1175.88	1215.29
2005-09-26	1645.58	1155.04	8478.91	925.13	1954.74	1206.41	1215.63
2005-09-27	1642.92	1133.24	8525.52	927.71	1984.49	1209.63	1215.66
2005-09-28	1649.05	1131.77	8606.03	924.5	1976.1	1228.57	1216.89
2005-09-29	1660.83	1155.48	8650.17	924.23	1970.19	1231.22	1227.68
2005-09-30	1673.21	1152.61	8634.48	927.54	1942.07	1221.01	1228.81
2005-10-03	1685.37	1151.98	8697.65	925.33	1945.82	1231.25	1226.7
2005-10-04	1677.76	1155.04	8799.96	924.76	1938.35	1242.78	1214.47
2005-10-05	1679.91	1131.77	8724.47	927.51	1940.94	1227.4	1196.39
2005-10-06	1672.74	1150.48	8528.7	926.25	1939.35	1202.49	1191.49
2005-10-07	1677.19	1141.2	8491.56	925.21	1952.28	1201.01	1195.9
2005-10-10	1672.35	1138.95	8483.86	928.88	1949.42	1227.18	1187.33
2005-10-11	1669.85	1157.19	8540.56	928.43	1964.22	1244.27	1184.87
2005-10-12	1666.44	1161.85	8420.48	928.49	1958.26	1217.06	1177.68
2005-10-13	1669.38	1152.61	8376.9	927.12	1955.01	1193.44	1176.84
2005-10-14	1670.96	1139.55	8201.73	925.59	1953.14	1190.17	1186.57
2005-10-17	1658.44	1131.38	8202.62	924.27	1947.46	1176.36	1190.1
2005-10-18	1658.38	1141.2	8122.25	922.64	1947.33	1186.22	1178.14
2005-10-19	1665.57	1134.61	7971.06	914.17	1954.29	1153.13	1195.76
2005-10-20	1661.27	1135.95	7935.12	911.69	1944.62	1162.23	1177.8
2005-10-21	1663.06	1141.32	8068.95	909.58	1922.5	1183.48	1179.59
2005-10-24	1650.22	1141.17	7920.8	904.7	1917.47	1184.6	1199.38
2005-10-25	1649.6	1121.92	7991.74	904.75	1927.49	1181.28	1196.54
2005-10-26	1664.16	1097.16	7974.69	905.21	1934.55	1179	1191.38
2005-10-27	1680.36	1097.78	7798.49	904.46	1941.46	1166.36	1178.9
2005-10-28	1686.78	1080.87	7685.64	905.79	1960.22	1140.72	1198.41
2005-10-31	1683.24	1092.82	7892.32	910.76	1976.31	1158.11	1207.01
2005-11-01	1679.28	1089.95	7944.1	906.34	1988.17	1188.95	1202.76
2005-11-02	1694.62	1104.79	8072.75	913.92	2007.12	1208.38	1214.76
2005-11-03	1699.24	1095.27	8097.15	916.71	2031.7	1217.97	1219.94
2005-11-04	1702.34	1100.05	8156.19	913.24	2039.45	1221.98	1220.14
2005-11-07	1695.41	1100.65	8206.83	911.53	2030.05	1218.47	1222.81
2005-11-08	1707.67	1110.15	8317.8	909.1	2046.93	1226.71	1218.59
2005-11-09	1691.61	1108.15	8308.78	906.55	2097.3	1227.59	1220.65
2005-11-10	1709.82	1088.3	8308.93	901.09	2099.14	1234.43	1230.96
2005-11-11	1716.25	1090.19	8471.04	898.35	2092.68	1256.12	1234.72
2005-11-14	1723.69	1088.65	8494.29	896.19	2072.05	1257.63	1233.76
2005-11-15	1719.54	1087.51	8595.92	894.33	2063.74	1253.86	1229.01
2005-11-16	1716.89	1095.89	8649.52	896.8	2060.75	1267.16	1231.21
2005-11-17	1713.59	1095.31	8686.65	894.3	2056.13	1269.35	1242.8
2005-11-18	1696.16	1117	8610.74	901.72	2079.98	1272.25	1248.27
2005-11-21	1678.24	1119.94	8534.97	906.24	2126.56	1268.8	1254.85
2005-11-22	1666.83	1098.65	8638.34	902.54	2130.93	1244.5	1261.23
2005-11-23	1679.55	1105.75	8744.04	902.9	2103.75	1282.02	1265.61
2005-11-24	1689.62	1113.37	8853.21	903.65	2119.65	1291.71	1261.25
2005-11-25	1711.28	1114.92	8889.03	904.28	2106.1	1293.22	1268.25
2005-11-28	1706.11	1110.82	8994.94	900.14	2103.47	1293.74	1257.46
2005-11-29	1718.21	1096.99	8931.16	898.63	2107.36	1279.38	1257.48
2005-11-30	1708.9	1099.26	8788.81	896.13	2099.74	1297.44	1249.48
2005-12-01	1695.47	1098.75	8944.78	887.8	2086.18	1305.98	1264.67
2005-12-02	1694.42	1094.29	8961.61	885.14	2114.89	1310.12	1265.08
2005-12-05	1673.22	1079.2	8823.31	885.48	2116.3	1315.15	1262.09
2005-12-06	1650.08	1087.79	8815.53	886.47	2099.15	1321.06	1263.7
2005-12-07	1668.84	1099.62	8895.81	891.67	2103.42	1324.75	1257.37
2005-12-08	1660.34	1098.32	8906.31	896.11	2113.6	1324.2	1255.84
2005-12-09	1637.34	1113.48	9067.28	898.3	2100.25	1317.42	1259.37
2005-12-12	1616.72	1116.37	9133.67	897.01	2101.4	1333.23	1260.43
2005-12-13	1642.47	1117.85	9263.9	898.27	2099.04	1336.48	1267.43
2005-12-14	1638.55	1125.39	9241.76	898.8	2097.25	1334.27	1272.74
2005-12-15	1632.1	1123.56	9170.4	894.98	2071.67	1337.68	1270.94
2005-12-16	1636.13	1127.51	9284.46	893.37	2047.56	1321.04	1267.32
2005-12-19	1629.19	1131.75	9394.27	895.86	2024.7	1339.4	1259.92
2005-12-20	1633.87	1136.34	9346.24	896.08	2062.78	1341	1259.62
2005-12-21	1644.47	1130.76	9339.17	894.65	2075.05	1354.16	1262.79
2005-12-22	1663.04	1135.24	9372.3	895.85	2078.58	1350.87	1268.12
2005-12-23	1670.99	1144.87	9256.91	892.13	2111.46	1359.53	1268.66
2005-12-26	1659.88	1156.82	9085.89	899.14	2105.71	1367.57	1261.24
2005-12-27	1651.82	1154.29	9283.16	894.51	2088.6	1373.55	1256.54
2005-12-28	1663.4	1157.03	9257.51	895.55	2067.32	1368.16	1258.17
2005-12-29	1677.35	1169.86	9323.25	900.49	2096.04	1379.37	1254.42
2005-12-30	1671.47	1161.06	9397.93	899.79	2093.64	1375.47	1248.29
2006-01-02	1685.74	1175.12	9390.14	895.57	2092	1389.27	1255.14
2006-01-03	1669.8	1185.41	9539.37	892.85	2109.79	1394.87	1268.8
2006-01-04	1695.01	1180.96	9648.08	897.13	2138.05	1402.11	1273.46
2006-01-05	1693.51	1197.27	9617.74	906.66	2150.93	1395.51	1273.48
2006-01-06	1683.7	1209.42	9640.29	911.67	2133.79	1412.78	1285.45
2006-01-09	1695.91	1215.67	9583.45	913.8	2151.15	1408.33	1290.15
2006-01-10	1710.17	1220.62	9445.3	905.41	2162.43	1396.29	1289.69
2006-01-11	1708.02	1211.05	9410.8	909.59	2150.71	1394.09	1294.18
2006-01-12	1715.45	1226.7	9380.88	911.16	2158.65	1402.58	1286.06
2006-01-13	1709.54	1221.46	9374.19	911.9	2148.27	1416.28	1287.61
2006-01-16	1712.49	1202.87	9311.19	906.53	2137.76	1421.79	1279.84
2006-01-17	1711.52	1208.44	9314.13	907.52	2154.3	1389.58	1282.93
2006-01-18	1699.44	1233.35	9237.53	901.32	2125.45	1352.91	1277.93
2006-01-19	1690.56	1251.58	9449.84	902.7	2109.08	1360.64	1285.04
2006-01-20	1690.5	1255.31	9520.96	905.41	2108.25	1324.78	1261.49
2006-01-23	1681.17	1255.77	9464.9	902.51	2099.51	1297.43	1263.82
2006-01-24	1677.43	1252.06	9549.92	906.98	2103.37	1326.83	1266.86
2006-01-25	1664.83	1258.05	9685.74	909.77	2112.49	1342.59	1264.68
2006-01-26	1662.55	1251.67	9715.71	913.14	2117.81	1352.75	1273.83
2006-01-27	1662.68	1251.58	9870.79	914.01	2121.89	1384.56	1283.72
2006-01-30	1660.67	1255.31	9849.03	918.92	2131.91	1375.23	1285.2
2006-01-31	1656.27	1255.77	9919.89	920.63	2145.39	1399.83	1280.08
2006-02-01	1643.34	1252.06	9859.26	920.31	2143.52	1375.97	1282.46
2006-02-02	1649.64	1269.23	9843.87	922.77	2159.37	1374.44	1270.84
2006-02-03	1638.02	1275.18	9742.58	927.85	2138.71	1333.5	1264.03
2006-02-06	1637.82	1287.63	9980.42	929.39	2133.13	1341.64	1265.02
2006-02-07	1644.74	1282.1	10082.3	923.84	2097.38	1332.28	1254.78
2006-02-08	1641.21	1290.06	10044.8	918.92	2060.92	1310.99	1265.65
2006-02-09	1626.03	1269.45	10099.1	920.63	2083.65	1321.66	1263.78
2006-02-10	1613.31	1282.66	10111	920.31	2085.29	1335.23	1266.99
2006-02-13	1599.45	1279.64	10173.2	922.77	2087.64	1320.79	1262.86
2006-02-14	1587.46	1286.33	10086.6	925.51	2069.89	1328.21	1275.53
2006-02-15	1584.44	1299.17	10113.2	927.17	2074.09	1303.84	1280
2006-02-16	1602.18	1270.63	10124.3	928.1	2076.42	1314.32	1289.38
2006-02-17	1626.86	1267.41	9981.11	926.47	2102.16	1332.73	1287.24
2006-02-20	1617.54	1267.54	10079.3	925.18	2084.1	1348.25	1289.25
2006-02-21	1605.57	1288.42	10168.1	925.67	2076.81	1346.49	1283.04
2006-02-22	1589.45	1284.23	10224.3	924.4	2067.88	1340.58	1292.67
2006-02-23	1577.26	1288.85	10244	927.51	2091.32	1361.23	1287.79
2006-02-24	1570.87	1296.87	10200.8	924.91	2069.93	1365.82	1289.43
2006-02-27	1549.18	1297.19	10282.1	928.66	2089.36	1374.88	1294.12
2006-02-28	1518.35	1299.03	10370.2	928.94	2122.96	1371.59	1280.66
2006-03-01	1531.43	1306.59	10565.5	921.56	2135.27	1373.29	1291.24
2006-03-02	1554.73	1285.67	10626.8	919.78	2137.61	1367.7	1289.14
2006-03-03	1552.38	1293.3	10595.4	916.93	2130.37	1328.95	1287.23
2006-03-06	1547.85	1288.95	10735.4	914.92	2148.32	1344.76	1278.26
2006-03-07	1543.88	1259.92	10725.7	915.21	2121.91	1316.67	1275.88
2006-03-08	1584.14	1250.38	10508.9	913.53	2099.26	1314.05	1278.47
2006-03-09	1562.69	1245.17	10573.5	920.91	2109.77	1311.21	1272.23
2006-03-10	1580.7	1245.65	10765.2	921.96	2103.37	1320.07	1281.58
2006-03-13	1588.96	1259.67	10803.7	922.03	2121.76	1338.28	1284.13
2006-03-14	1614.44	1259.04	10801.7	924.37	2120.99	1326.3	1297.48
2006-03-15	1572.91	1274.81	10850.2	924.24	2127.91	1333.98	1303.02
2006-03-16	1561.96	1274.19	10878.7	923.15	2141.77	1335.98	1305.33
2006-03-17	1555.82	1269.46	10860	922.62	2150.17	1341.12	1307.25
2006-03-20	1559.65	1288.42	10941.1	923.02	2163.31	1346.69	1305.08
2006-03-21	1565.31	1290.39	10905.2	923.13	2185.71	1336.65	1297.23
2006-03-22	1559.01	1296.71	10841.4	921.94	2184.7	1309.83	1305.04
2006-03-23	1540.2	1302.46	10840.6	925.11	2192.78	1312.26	1301.67
2006-03-24	1528.24	1294.7	10950.3	926.09	2208.13	1321.23	1302.95
2006-03-27	1523.19	1295.91	11079	928.48	2195.95	1330.34	1301.61
2006-03-28	1516.63	1298.79	11086	932.83	2186.79	1331.31	1293.23
2006-03-29	1486.84	1305.57	11183.5	932.98	2181.58	1332.72	1302.89
2006-03-30	1480.56	1294.72	11307	926.97	2180.64	1338.14	1300.25
2006-03-31	1491.77	1298.3	11280	926.63	2195.95	1359.6	1294.83
2006-04-03	1478.47	1319.47	11564.4	928.23	2189.77	1379.75	1297.81
2006-04-04	1461.14	1329.8	11638	931.17	2194.2	1385.64	1305.93
2006-04-05	1441.97	1340.16	11746.9	941.67	2197.9	1388.77	1311.56
2006-04-06	1424.72	1339.74	11685.2	941.06	2220.37	1397	1309.04
2006-04-07	1418.22	1342.96	11589.4	943.71	2216.73	1402.36	1295.5
2006-04-10	1395.62	1359.08	11662.5	942.47	2207.94	1398.29	1296.6
2006-04-11	1379.74	1362.23	11453.2	940.98	2217.38	1386.08	1286.57
2006-04-12	1363.52	1360.13	11355.7	941.88	2223.97	1383.59	1288.12
2006-04-13	1366.93	1332.33	11237.2	936.24	2219.28	1405.72	1289.12
2006-04-14	1375.4	1359.54	11359.6	938.32	2215.43	1432.72	1295.45
2006-04-17	1359.1	1378.61	11539.7	939.74	2229.36	1422.63	1285.33
2006-04-18	1326.89	1385.11	11821.6	940.57	2225.72	1427	1307.65
2006-04-19	1341.03	1396.7	11896	945.97	2223.73	1437.84	1309.93
2006-04-20	1368.99	1385.9	12039.5	946.62	2242.76	1434.15	1311.46
2006-04-21	1373.74	1416.79	12030.3	948.19	2262.97	1451.31	1311.28
2006-04-24	1376.87	1409.79	11915.2	943.36	2250.48	1430.94	1308.11
2006-04-25	1400.43	1399.77	11646.8	944.09	2232.55	1431.15	1301.74
2006-04-26	1402.61	1417.48	11938.5	949.29	2247.14	1451.22	1305.41
2006-04-27	1380.77	1416.73	11835	947.61	2281.39	1452.53	1309.72
2006-04-28	1375.83	1440.22	11851.9	949.23	2270.53	1419.73	1310.61
2006-05-02	1361.27	1451.52	12218.8	951.25	2305.64	1434.9	1313.21
2006-05-03	1367.47	1468.73	12310.7	950.23	2340.82	1435.17	1307.85
2006-05-04	1355.16	1476.14	12347.6	954.16	2370.29	1441.02	1312.25
2006-05-05	1354.54	1473.93	12359.7	961.38	2470.24	1449.51	1325.76
2006-05-08	1370.17	1497.1	12462.5	965.9	2589.17	1452.23	1324.66
2006-05-09	1379.44	1531.16	12513.9	966.88	2512.23	1450.44	1325.14
2006-05-10	1389.02	1545.69	12612.4	966.62	2529.49	1451.09	1322.85
2006-05-11	1402.94	1537.38	12435.4	966.05	2550.79	1464.7	1305.92
2006-05-12	1416.83	1602.83	12285.1	951.05	2518.2	1445.2	1291.24
2006-05-15	1419.54	1664.09	11822.2	964.62	2438.73	1413.98	1294.5
2006-05-16	1402.97	1613.25	11873.7	959.94	2460.19	1382.11	1292.08
2006-05-17	1401.72	1625.15	12217.8	958.4	2463.57	1401.47	1270.32
2006-05-18	1392.63	1617.28	11391.4	947.78	2378.74	1365.15	1261.81
2006-05-19	1395.05	1659.55	10938.6	944.4	2356.02	1372.29	1267.03
2006-05-22	1383.78	1657.69	10481.8	925.51	2357.98	1338.59	1262.07
2006-05-23	1375.09	1604.55	10822.8	926.56	2264.36	1329.86	1256.58
2006-05-24	1366.96	1590.92	10573.1	927.75	2252.58	1333.38	1258.57
2006-05-25	1365.93	1591.42	10666.3	923.97	2229.33	1295.76	1272.88
2006-05-26	1370.15	1613.89	10809.4	930.75	2300.39	1322.43	1280.16
2006-05-29	1366.9	1648.54	10853.1	928.37	2282.89	1329.22	1271.46
2006-05-30	1355.67	1657.29	10786.6	929.89	2300.08	1317.7	1259.84
2006-05-31	1350.74	1641.3	10398.6	927.78	2296.11	1305.37	1270.09
2006-06-01	1355.04	1684.19	10071.4	930.45	2310.15	1295.09	1285.71
2006-06-02	1349.75	1669.4	10451.3	930.72	2304.17	1309.04	1288.22
2006-06-05	1322.4	1684.62	10213.5	931.9	2304.41	1301.62	1265.29
2006-06-06	1324.87	1679.13	9957.32	925.49	2289.8	1285.16	1263.85
2006-06-07	1337.27	1589.55	9756.76	923.57	2218.42	1266.84	1256.15
2006-06-08	1330.96	1591.49	9295.81	917.25	2157.68	1223.13	1257.93
2006-06-09	1328.21	1551.38	9810.46	915.4	2159.5	1235.65	1252.3
2006-06-12	1315.81	1552.8	9476.15	916.7	2130.68	1239.84	1236.4
2006-06-13	1320.51	1548.49	9062.65	903.63	2120.29	1203.86	1223.69
2006-06-14	1302.92	1531.33	8929.44	893.23	2067	1221.73	1230.04
2006-06-15	1310.47	1533.98	9545.06	886.48	2081.8	1219.4	1256.16
2006-06-16	1294.04	1574.47	9884.51	893.5	2121.47	1262.19	1251.54
2006-06-19	1312.12	1586.29	9997.84	889.51	2119.79	1251.67	1240.14
2006-06-20	1320.59	1592.33	9822.52	889.99	2068.09	1225.83	1240.12
2006-06-21	1327.36	1598.12	10040.1	894.66	2057.77	1227.19	1252.2
2006-06-22	1340.04	1596.07	10275.9	900.47	2097.39	1238.83	1245.6
2006-06-23	1338.07	1605.71	10401.3	906.34	2113.17	1228.62	1244.5
2006-06-26	1327.54	1633.45	10042.1	904.51	2092.4	1238.05	1250.56
2006-06-27	1323.95	1639.55	10151	907.76	2081.09	1247.54	1239.2
2006-06-28	1320.33	1639.29	10129.7	906.9	2066.06	1238.71	1246
2006-06-29	1337.08	1671.62	10162.2	910.54	2084.62	1263.02	1272.87
2006-06-30	1334.19	1672.21	10609.2	914.69	2178.79	1295.15	1270.2
2006-07-03	1339.52	1697.28	10695.3	919.14	2194.84	1294.61	1280.19
2006-07-04	1341.25	1681.55	10662.2	923.99	2256.48	1285.92	1277.43
2006-07-05	1352.4	1718.56	10919.6	924.89	2262.34	1279.85	1270.91
2006-07-06	1369.61	1741.47	10768	920	2227.85	1263.96	1274.08
2006-07-07	1363.86	1730.19	10509.5	925.56	2258.03	1273.93	1265.48
2006-07-10	1351.79	1734.33	10684.3	924.86	2238.84	1299.29	1267.34
2006-07-11	1348.51	1745.81	10614.4	924.6	2243.22	1300.44	1272.52
2006-07-12	1350.88	1740	10930.1	928.23	2231.68	1296.69	1258.6
2006-07-13	1355.88	1655.77	10858.5	926.55	2261.57	1285.02	1242.29
2006-07-14	1360.84	1665.21	10678.2	913.63	2210.15	1255.13	1236.2
2006-07-17	1356.74	1682.89	10293.2	902.7	2175.21	1239.64	1234.49
2006-07-18	1350.41	1684.25	10226.8	908.68	2191.78	1233.42	1236.86
2006-07-19	1353.51	1645.16	10007.3	911.98	2181.57	1233.65	1259.81
2006-07-20	1362.17	1655.12	10352.9	916.62	2247.4	1273.3	1249.13
2006-07-21	1359.77	1665.33	10085.9	924.72	2241.25	1271.33	1240.29
2006-07-24	1354.24	1665.94	10215.4	922.34	2248.41	1263.35	1260.91
2006-07-25	1360.44	1685.46	10415.6	928.05	2267.67	1279.77	1268.88
2006-07-26	1366.22	1686.65	10617.3	934.34	2289.13	1279.08	1268.4
2006-07-27	1376.24	1675.17	10741.6	936.76	2336.42	1296.27	1263.2
2006-07-28	1399.71	1662.03	10680.2	934.72	2329.57	1297.07	1278.55
2006-07-31	1412.78	1612.73	10743.9	935.85	2390.84	1297.82	1276.66
2006-08-01	1406.81	1600.61	10751.7	936.04	2388.33	1287.36	1270.92
2006-08-02	1426.65	1600.87	10876.2	934.07	2308.37	1295.11	1278.55
2006-08-03	1456.82	1601.06	10923.2	935.29	2360.61	1292.05	1280.27
2006-08-04	1480.74	1570.15	10866.5	937.99	2362.6	1304.51	1279.36
2006-08-07	1494.46	1547.44	10812.6	938.48	2378.63	1289.54	1275.77
2006-08-08	1478.8	1580.58	11015	939.08	2367.75	1311.1	1271.48
2006-08-09	1481.77	1578.57	11145.2	941.26	2349.22	1314.93	1265.95
2006-08-10	1533.15	1606.07	11149.2	942.99	2326.06	1304.31	1271.81
2006-08-11	1569.14	1605.93	11192.5	942.27	2341.46	1292.1	1266.74
2006-08-14	1574.61	1570.74	11313	946	2327.5	1295.11	1268.21
2006-08-15	1589.83	1595.66	11375.4	943.94	2329.42	1302.53	1285.58
2006-08-16	1556.1	1616.41	11448.3	937.98	2343.51	1315.61	1295.43
2006-08-17	1558.86	1603.33	11477.5	942.08	2345.96	1327.78	1297.48
2006-08-18	1568.79	1598.02	11465.7	942	2329.9	1331.1	1302.3
2006-08-21	1577.37	1601.15	11511.7	942.61	2321.47	1321.67	1297.52
2006-08-22	1563.33	1613.36	11502.6	945.02	2318.14	1334.96	1298.82
2006-08-23	1531.81	1612.4	11406.6	948.26	2314.57	1324.95	1292.99
2006-08-24	1539.72	1623.02	11532	948.13	2314.09	1315.73	1296.06
2006-08-25	1543.99	1623.03	11572.2	950.52	2274.53	1329.35	1295.09
2006-08-28	1533.11	1650.44	11619.5	950.96	2298.58	1327.89	1301.78
2006-08-29	1528.26	1651.02	11706.9	953.22	2302.69	1344.61	1304.28
2006-08-30	1565.18	1655.19	11723.9	958.12	2296.78	1341.35	1304.27
2006-08-31	1572.24	1658.64	11699	955.54	2312.23	1352.74	1303.82
2006-09-01	1587.08	1636.69	11778	960.69	2329.44	1356.67	1311.01
2006-09-04	1588.24	1657.52	11914.2	968.22	2371.1	1359.06	1316.47
2006-09-05	1578.12	1664.08	11904.6	963.84	2392.56	1361.24	1313.25
2006-09-06	1568.66	1672.12	11933.2	956.39	2396.2	1357.01	1300.26
2006-09-07	1599.95	1661.19	11853.9	955.85	2405.25	1351.17	1294.02
2006-09-08	1605.93	1667.98	11918.6	956.7	2378.04	1354.89	1298.92
2006-09-11	1588.46	1674.97	11550.7	955.72	2400.78	1334.08	1299.54
2006-09-12	1594.61	1695.86	11660.8	953.7	2361.66	1328.04	1313.11
2006-09-13	1609.3	1689.39	11893.8	954.25	2379.43	1333.13	1318.07
2006-09-14	1609.31	1689.69	11973	957.1	2406.48	1358.75	1316.28
2006-09-15	1603.38	1721.05	12009.6	958.99	2434.86	1361.1	1319.87
2006-09-18	1599.2	1732.99	12071.3	965.55	2501.8	1374.3	1321.18
2006-09-19	1603.71	1735.24	11970.5	962.82	2563.66	1373.95	1318.31
2006-09-20	1599.75	1732.45	12109.1	959.62	2512.76	1366.44	1325.18
2006-09-21	1605.39	1740.9	12274.3	966.08	2557.21	1366.79	1318.03
2006-09-22	1590.46	1725.36	12236.8	965.23	2531.65	1348.38	1314.78
2006-09-25	1596.34	1722.37	12173.9	965.44	2531.68	1355.21	1326.37
2006-09-26	1576.41	1712.64	12321.2	965.66	2544.48	1343.97	1336.34
2006-09-27	1550.78	1725.04	12366.9	966.32	2556.71	1360.03	1336.59
2006-09-28	1568.17	1736.96	12380.7	968.88	2551.28	1371.43	1339.15
2006-09-29	1562.53	1752.42	12454.4	967.55	2539.41	1371.41	1335.85
2006-10-02	1551.88	1759.41	12395.5	969.67	2542.69	1374.22	1331.32
2006-10-03	1535.39	1765.29	12366.4	967.56	2522.5	1368.16	1334.11
2006-10-04	1520.76	1760.47	12204	964.06	2486.82	1352	1350.22
2006-10-05	1512.16	1775.66	12389.4	968.89	2561.06	1335.17	1353.22
2006-10-06	1527.06	1779.37	12372.8	970.98	2560.22	1327.43	1349.58
2006-10-09	1507.06	1785.38	12365.8	969.38	2551.92	1319.4	1350.66
2006-10-10	1543.84	1784.86	12363.8	969.71	2528.98	1328.37	1353.42
2006-10-11	1547.24	1790.1	12353.5	970.37	2527.27	1325.49	1349.95
2006-10-12	1569.25	1778.18	12538	975.62	2534.4	1331.78	1362.83
2006-10-13	1557.2	1784.66	12736.4	983.54	2557.25	1348.6	1365.62
2006-10-16	1540.93	1771.3	12928.2	983.79	2584.2	1356.72	1369.05
2006-10-17	1535.34	1763.9	12883.8	977.23	2543.48	1351.3	1364.05
2006-10-18	1541.54	1787.18	12858.5	975.89	2546.53	1354.26	1365.96
2006-10-19	1535.6	1792.25	12723.6	978.77	2597.15	1354.06	1366.96
2006-10-20	1539.02	1790.36	12709.4	979.19	2617.41	1364.24	1368.6
2006-10-23	1537.49	1759.39	12729.7	964.18	2625.52	1364.95	1377.02
2006-10-24	1542.44	1805.18	12736.8	969.33	2660.17	1366.5	1377.38
2006-10-25	1559.58	1806.65	12623.3	975.48	2678.72	1371.43	1382.22
2006-10-26	1545.13	1810.65	12698.4	982.63	2682.94	1373.65	1389.08
2006-10-27	1550.47	1807.17	12906.8	989.9	2702.37	1369.09	1377.34
2006-10-30	1548.43	1809.66	13024.3	986.07	2708.19	1356.11	1377.93
2006-10-31	1541.65	1837.99	12961.9	988.3	2708.5	1364.55	1377.94
2006-11-01	1533.2	1855.71	13033	989.34	2715.24	1374.35	1367.81
2006-11-02	1531.69	1851.31	13091.1	995.25	2721.78	1383.73	1367.34
2006-11-03	1509.64	1866.36	13130.8	998.02	2766.86	1383.88	1364.3
2006-11-06	1491.75	1886.31	13186.9	993.3	2763.89	1379.19	1379.78
2006-11-07	1470.15	1889.53	13156.7	1003.28	2792.74	1387.44	1382.84
2006-11-08	1457.26	1866.82	13072.5	1007.29	2755.28	1380.07	1385.72
2006-11-09	1437.72	1896.48	13137.5	1019.93	2818.83	1399.44	1378.33
2006-11-10	1475.55	1883.35	13282.9	1022.3	2839.38	1395.73	1380.9
2006-11-13	1495.73	1863.77	13399	1019.81	2821.92	1396.69	1384.42
2006-11-14	1506.08	1888.24	13425.5	1030.09	2801.79	1407.37	1393.22
2006-11-15	1514.92	1922.93	13469.4	1028.38	2791.49	1412.54	1396.57
2006-11-16	1522.44	1941.55	13505.9	1037.6	2818.59	1410.75	1399.76
2006-11-17	1508.28	1971.79	13429.5	1040.79	2842.54	1412.22	1401.2
2006-11-20	1499.82	2017.28	13430.7	1033.52	2843.31	1402.21	1400.5
2006-11-21	1515.59	2037.55	13616.8	1036.16	2825.41	1405.9	1402.81
2006-11-22	1555.92	2041.36	13706.5	1043.81	2855.23	1422.54	1406.09
2006-11-23	1558.39	2062.36	13680.8	1046.51	2814.56	1419.23	1495.47
2006-11-24	1560.03	2050.81	13703.3	1060.43	2817.84	1421.73	1400.95
2006-11-27	1544.04	2047.28	13773.6	1068.29	2817.56	1425.13	1381.9
2006-11-28	1536.87	2038.72	13602	1057.23	2779.14	1411.47	1386.72
2006-11-29	1503.64	2054.09	13616.7	1064.6	2745.56	1422.55	1399.48
2006-11-30	1523.86	2099.29	13696.3	1080.66	2788.46	1432.21	1400.63
2006-12-01	1527.29	2102.05	13844.8	1080.11	2799.47	1434.36	1396.71
2006-12-04	1544.17	2161.65	13874.3	1077.44	2795.3	1426.46	1409.12
2006-12-05	1574.8	2173.28	13937.6	1088.96	2808.09	1420.59	1414.76
2006-12-06	1581.14	2156.6	13949	1098.35	2797.79	1413.73	1412.9
2006-12-07	1567.76	2156.75	13972	1098.26	2796.18	1410.3	1407.29
2006-12-08	1586.51	2093.64	13799.5	1098.59	2831.4	1390.43	1409.84
2006-12-11	1593.95	2180.5	13399.4	1101.7	2841.77	1390.73	1413.04
2006-12-12	1566.84	2218.95	12995	1088.42	2840.82	1376.98	1411.56
2006-12-13	1585.39	2223.45	13181.3	1079.6	2835.86	1383.28	1413.21
2006-12-14	1570.21	2249.11	13487.2	1075.47	2833.27	1418.38	1425.49
2006-12-15	1582.9	2273.91	13614.5	1089.32	2856.29	1421.87	1427.09
2006-12-18	1575.28	2332.43	13731.1	1081.6	2877.83	1433.23	1422.48
2006-12-19	1577.89	2364.18	13382	1060.36	2849.71	1427.76	1425.55
2006-12-20	1572.72	2373.2	13340.2	1076.3	2829.57	1442.28	1423.53
2006-12-21	1577.92	2342.94	13384.9	1076.68	2862.51	1436.47	1418.3
2006-12-22	1569.45	2343.67	13471.7	1079.72	2858.31	1437.49	1410.76
2006-12-25	1604.2	2435.76	13527.1	1073.49	2869.73	1439.4	1413.68
2006-12-26	1595.16	2479.73	13708.3	1078.15	2871.55	1433.92	1416.9
2006-12-27	1611.42	2536.39	13859.7	1083.22	2883.47	1425.1	1426.84
2006-12-28	1610.67	2567.59	13846.3	1088.85	2943.38	1434.46	1424.73
2006-12-29	1609.51	2675.47	13786.9	1096.24	2982.54	1430.61	1418.3
2007-01-02	1596.29	2567.59	13942.2	1106.66	2976.85	1435.26	1417.45
2007-01-03	1589.41	2675.47	14014.9	1117.09	3020.7	1409.35	1416.6
2007-01-04	1594.63	2715.72	13871.7	1118.18	3012.74	1397.29	1418.34
2007-01-05	1583.08	2641.33	13860.5	1120.4	2996.39	1385.76	1409.71
2007-01-08	1574.97	2707.2	13652.1	1113.02	2952.32	1370.81	1412.84
2007-01-09	1579.21	2807.8	13566.3	1118.96	2972.32	1374.34	1412.11
2007-01-10	1588.08	2825.58	13362.2	1113.19	2951.08	1355.79	1414.85
2007-01-11	1587.6	2770.11	13630.7	1106.06	2940.16	1365.31	1423.82
2007-01-12	1581.99	2668.11	14056.5	1119.33	2992.33	1388.37	1430.73
2007-01-15	1656.93	2794.7	14129.6	1127.41	3019.06	1390.96	1430.73
2007-01-16	1650.78	2821.02	14114.7	1132.61	3070.29	1389.71	1431.9
2007-01-17	1660.54	2778.9	14131.3	1139.71	3041.56	1379.48	1430.62
2007-01-18	1691.74	2756.98	14217.8	1147.66	3081.73	1383.21	1426.37
2007-01-19	1713.53	2832.21	14182.7	1147.76	3085.18	1360.56	1430.5
2007-01-22	1756.54	2933.19	14209.2	1157.85	3141.28	1363.41	1422.95
2007-01-23	1762.43	2949.14	14041.2	1169.12	3199.34	1363.09	1427.99
2007-01-24	1761.43	2975.13	14110.5	1183.04	3244.75	1383.06	1440.13
2007-01-25	1794.93	2857.36	14282.7	1179.66	3275.19	1382.36	1423.9
2007-01-26	1791.34	2882.56	14247.3	1169.89	3162.82	1371.33	1422.18
2007-01-29	1780.52	2945.26	14212	1177.53	3177.36	1363.1	1420.62
2007-01-30	1775.73	2930.56	14151.4	1181.42	3196.66	1370.72	1428.82
2007-01-31	1805.12	2786.34	14090.9	1189.35	3239.27	1360.23	1438.24
2007-02-01	1826.58	2785.43	14267.2	1189.35	3245.26	1382.9	1445.94
2007-02-02	1785.73	2673.21	14403.8	1209.48	3269.18	1413.14	1448.39
2007-02-05	1865.18	2612.54	14515.9	1225.73	3281.9	1417.95	1446.99
2007-02-06	1883.62	2675.7	14478.2	1236.63	3271.97	1428.58	1448
2007-02-07	1853.8	2716.18	14643.1	1243.57	3232.39	1426.29	1450.02
2007-02-08	1832.4	2737.73	14652.1	1248.83	3196.08	1423.58	1448.31
2007-02-09	1854.91	2730.39	14538.9	1240.87	3245.81	1427.68	1438.06
2007-02-12	1907.62	2807.17	14190.7	1231.87	3234.16	1414.29	1433.37
2007-02-13	1861.99	2831.87	14091	1234.31	3233.91	1418.44	1444.26
2007-02-14	1871.48	2905.09	14009.9	1245.64	3300.94	1436.1	1455.3
2007-02-15	1832.45	2993.01	14355.5	1258.63	3379.37	1443.63	1456.81
2007-02-16	1851.71	2998.47	14379.2	1262.09	3333.56	1448.81	1455.54
2007-02-19	1802.98	3003.74	14402.9	1270.15	3329.03	1448.81	1455.54
2007-02-20	1819.6	3009	14253.4	1274.19	3375.31	1452.96	1459.68
2007-02-21	1822.21	3019.53	14188.5	1278.22	3378.92	1451.38	1457.63
2007-02-22	1815.67	3040.6	14021.3	1276.52	3365.53	1465.41	1456.38
2007-02-23	1807.31	3040.6	13632.5	1283.47	3389.37	1469.88	1451.19
2007-02-26	1771.42	3040.6	13649.5	1272.87	3380	1470.03	1449.37
2007-02-27	1743.98	2771.79	13478.8	1237.08	3331.29	1454.6	1399.04
2007-02-28	1797.67	2881.07	12938.1	1196.45	3067.45	1417.34	1406.82
2007-03-01	1791.54	2797.19	13159.5	1180.91	3190.12	1414.47	1403.17
2007-03-02	1794.02	2831.53	12886.1	1164.68	3140.34	1414.47	1387.17
2007-03-05	1769.24	2785.31	12415	1110.69	2997.88	1376.15	1374.12
2007-03-06	1752.51	2840.18	12697.1	1130.96	2973.27	1402.93	1395.41
2007-03-07	1764.14	2896.59	12579.8	1156.58	3063.26	1410.95	1391.97
2007-03-08	1790.01	2928.01	13049.4	1187.06	3028.37	1423.89	1401.89
2007-03-09	1778.55	2937.91	12885	1188.83	3099.82	1423.58	1402.85
2007-03-12	1717.71	2954.91	12902.6	1203.29	3124.96	1441.33	1406.6
2007-03-13	1705.71	2964.79	12983	1200.01	3181.96	1436.05	1377.95
2007-03-14	1718.43	2906.33	12529.6	1166.38	3074.28	1407.37	1387.17
2007-03-15	1721.48	2951.7	12543.9	1180.31	3043.61	1426.93	1392.28
2007-03-16	1728.36	2930.48	12430.4	1182.2	3062.25	1427.88	1386.95
2007-03-19	1737.67	3014.44	12645	1192.22	3041.38	1443.39	1402.06
2007-03-20	1773.69	3032.2	12705.9	1205.28	3039.38	1444.17	1410.94
2007-03-21	1779.41	3057.38	12945.9	1209.34	3090.47	1442.85	1435.04
2007-03-22	1783.06	3071.22	13308	1221.72	3178.32	1448.53	1434.54
2007-03-23	1775.66	3074.29	13285.9	1235.65	3170.05	1447.38	1436.11
2007-03-26	1767.66	3122.81	13124.3	1244.32	3150.04	1449.77	1437.5
2007-03-27	1763.01	3138.83	13004.3	1247.17	3174.75	1453.23	1428.61
2007-03-28	1770.57	3173.02	12884.3	1235.24	3162.81	1439.74	1417.23
2007-03-29	1760.88	3197.54	12979.7	1235.89	3151.72	1450.95	1422.53
2007-03-30	1749.12	3183.98	13072.1	1246.87	3203.55	1452.55	1420.86
2007-04-02	1737.36	3252.59	12455.4	1246.3	3229.6	1459.53	1424.55
2007-04-03	1730.76	3291.3	12624.6	1256.82	3248	1463.75	1437.77
2007-04-04	1731.66	3291.54	12786.8	1271.31	3294.23	1483.41	1439.37
2007-04-05	1723.93	3319.14	12856.1	1277.48	3299.32	1482.04	1443.76
2007-04-06	1729.47	3323.59	13016.9	1278.92	3301.87	1484.15	1444.61
2007-04-09	1727	3398.95	13177.7	1298.36	3303.15	1501.06	1444.61
2007-04-10	1732.6	3444.29	13189.5	1306.34	3304.42	1499.16	1448.39
2007-04-11	1728.68	3495.22	13183.2	1306.22	3294.21	1513.42	1438.87
2007-04-12	1719.48	3531.03	13113.8	1307.19	3223.22	1525.61	1447.8
2007-04-13	1718.88	3518.27	13384.1	1308.2	3217.07	1520.78	1452.85
2007-04-16	1703.65	3596.44	13695.6	1322.91	3267.86	1532.04	1468.47
2007-04-17	1685.91	3611.87	13607	1330.26	3318.17	1528.66	1471.48
2007-04-18	1697.55	3612.4	13672.2	1328.63	3295.28	1534.58	1472.5
2007-04-19	1690.67	3449.02	13619.7	1306.36	3238.06	1513.66	1470.73
2007-04-20	1690.32	3584.2	13897.4	1315.37	3254.76	1533.08	1484.35
2007-04-23	1674.12	3710.89	13928.3	1321.36	3319.01	1544.35	1480.93
2007-04-24	1688.84	3720.53	14136.7	1317.5	3291.93	1556.71	1480.41
2007-04-25	1693.45	3743.96	14217.8	1315.97	3309.43	1545.55	1495.42
2007-04-26	1699.06	3783.06	14228.9	1315.97	3350.34	1553.13	1494.25
2007-04-27	1717.6	3759.87	13908.6	1324.77	3318.38	1542.52	1494.07
2007-04-30	1715.3	3841.27	13872.4	1322.25	3270.73	1542.24	1482.37
2007-05-02	1733.84	3848.07	14026.8	1337.65	3271.99	1553.3	1495.92
2007-05-03	1743.33	3854.86	14078.2	1342.79	3271.53	1559.86	1502.39
2007-05-04	1762.36	3868.45	13934.3	1363.4	3278.48	1567.74	1505.62
2007-05-07	1772.83	3895.64	13879.2	1365.28	3329.89	1584.46	1509.48
2007-05-08	1777.02	3950.01	13765.5	1354.67	3333.95	1582.65	1507.72
2007-05-09	1771.45	4013.09	13781.5	1350.84	3345.98	1593.42	1512.58
2007-05-10	1783.18	4049.7	13771.2	1355.62	3342.21	1599.68	1491.47
2007-05-11	1798.11	4021.68	13796.2	1351.45	3364.61	1603.56	1505.85
2007-05-14	1810.44	4046.39	13965.9	1359.59	3364.61	1605.77	1503.15
2007-05-15	1828.96	3899.18	13929.3	1346.1	3408.73	1589.37	1501.19
2007-05-16	1842.91	3986.04	14127.3	1352.41	3409.2	1600.6	1514.14
2007-05-17	1857.8	4048.29	14299.7	1359.37	3417.69	1615.58	1512.75
2007-05-18	1877.9	4030.26	14303.4	1356.84	3449.18	1612.25	1522.75
2007-05-21	1927.05	4072.22	14418.6	1347.17	3466.34	1628.2	1525.1
2007-05-22	1894.14	4110.38	14453.7	1367.51	3505.03	1642.88	1524.12
2007-05-23	1891.52	4173.71	14363.3	1354.98	3466.56	1646.59	1522.28
2007-05-24	1902.18	4151.13	14218.1	1340.98	3470.77	1646.59	1507.51
2007-05-25	1916.85	4179.78	14338.5	1339.08	3441.76	1644.56	1515.73
2007-05-28	1949.45	4272.11	14397.9	1345.99	3443.56	1657.91	1515.73
2007-05-29	1937.47	4334.92	14508.2	1343	3452.62	1661.8	1518.11
2007-05-30	1948.86	4053.09	14411.4	1339.18	3398.55	1662.72	1530.23
2007-05-31	1956.4	4109.65	14544.5	1346.89	3474.67	1700.91	1530.62
2007-06-01	2003.58	4000.74	14570.8	1360.07	3547.35	1716.24	1536.34
2007-06-04	2007.05	3670.4	14495.8	1360.27	3622.94	1737.59	1539.18
2007-06-05	2017.44	3767.1	14535	1369.59	3608.14	1742.19	1530.95
2007-06-06	2006.83	3776.32	14255.9	1372.38	3570.47	1753.04	1517.38
2007-06-07	2024.24	3890.8	14186.2	1364.41	3528.79	1753.04	1490.72
2007-06-08	2006.42	3913.14	14063.8	1352.39	3526.73	1727.28	1507.67
2007-06-11	2008.29	3995.68	14083.4	1357.66	3526.73	1716.56	1509.12
2007-06-12	1986.37	4072.14	14131	1360.58	3571.1	1729.88	1493
2007-06-13	1961.21	4176.48	14003	1353.03	3543.82	1721.99	1515.67
2007-06-14	1990.85	4115.21	14203.7	1357.18	3628.62	1769.18	1522.97
2007-06-15	2028.83	4132.87	14162.7	1360.65	3671.29	1772.26	1532.91
2007-06-18	2045.36	4253.35	14080.1	1372.28	3680.55	1806.88	1531.05
2007-06-19	2047.21	4269.52	14295.5	1376.79	3667.14	1807.85	1533.7
2007-06-20	2062.6	4181.32	14412	1386.27	3718.88	1783.79	1512.84
2007-06-21	2074.55	4230.82	14499.2	1387.96	3714.59	1794.24	1522.19
2007-06-22	2087.1	4091.45	14467.4	1391.57	3701.16	1770.98	1502.56
2007-06-25	2098.27	3941.08	14487.7	1377.13	3652.92	1757.73	1497.74
2007-06-26	2128.92	3973.37	14501.1	1366.99	3656.55	1749.55	1492.89
2007-06-27	2149.27	4078.6	14431.1	1357.43	3585.3	1733.1	1506.34
2007-06-28	2131.79	3914.2	14504.6	1350.72	3642.73	1751.75	1505.71
2007-06-29	2149.32	3820.7	14650.5	1354.38	3660.86	1743.6	1503.35
2007-07-02	2190.46	3836.29	14664.3	1364.37	3682.73	1771.35	1519.43
2007-07-03	2186.33	3899.72	14806.5	1373.14	3742.63	1805.5	1524.87
2007-07-04	2188.35	3816.16	14880.2	1377.14	3724.56	1838.41	1524.87
2007-07-05	2198.73	3615.87	14861.9	1369.3	3791.42	1847.79	1525.4
2007-07-06	2194.34	3781.35	14964.1	1373.84	3751.02	1861.01	1530.44
2007-07-09	2189.96	3883.22	15045.7	1378.69	3736.26	1883.59	1531.85
2007-07-10	2197.64	3853.02	15009.9	1371.45	3713.22	1894.53	1510.12
2007-07-11	2210.69	3865.72	14910.6	1359.27	3696.51	1889.96	1518.76
2007-07-12	2220.31	3915.99	15092	1366.02	3756.75	1909.75	1547.7
2007-07-13	2204.13	3914.39	15272.7	1384.72	3786.02	1962.93	1552.5
2007-07-16	2229.39	3821.92	15311.2	1381.51	3753.26	1949.51	1549.52
2007-07-17	2249.41	3896.19	15289.8	1377.48	3729.68	1930.7	1549.37
2007-07-18	2298.85	3930.06	15301.2	1369.23	3734.8	1930.7	1546.17
2007-07-19	2310.3	3912.94	15550.1	1376.4	3702.91	1937.9	1553.08
2007-07-20	2339.37	4058.85	15565.5	1382.36	3738.28	1983.54	1534.1
2007-07-23	2398.07	4213.36	15732.2	1381.53	3737.79	1993.05	1541.57
2007-07-24	2355.8	4210.33	15794.9	1392.18	3706.24	1992.26	1511.04
2007-07-25	2378.83	4323.97	15699.3	1379.73	3645.51	2004.22	1518.09
2007-07-26	2422.54	4346.46	15776.3	1381.5	3659.68	1963.54	1482.66
2007-07-27	2401.49	4345.36	15234.6	1355.38	3518.76	1883.22	1458.95
2007-07-30	2390.48	4440.77	15260.9	1352.41	3467.46	1906.71	1473.91
2007-07-31	2425.99	4471.03	15551	1373.71	3501.2	1933.27	1455.27
2007-08-01	2384.18	4300.56	14935.8	1339.49	3426.45	1856.45	1465.81
2007-08-02	2394.11	4407.73	14985.7	1333.28	3359.02	1853.07	1472.2
2007-08-03	2396.12	4560.77	15138.4	1335.42	3352.24	1876.8	1433.06
2007-08-06	2353.37	4628.11	14903	1290.9	3256.99	1855.05	1467.67
2007-08-07	2308.66	4651.23	14932.8	1290.13	3348.34	1859.82	1476.71
2007-08-08	2321.94	4663.16	15308	1307.17	3375.91	1903.41	1497.49
2007-08-09	2301.35	4754.1	15100.1	1313.39	3385.2	1908.68	1453.09
2007-08-10	2304.2	4749.37	14868.2	1287.7	3281.96	1828.49	1453.64
2007-08-13	2254.56	4820.06	15017.2	1287.59	3267.03	1849.26	1452.92
2007-08-14	2239.76	4872.78	15000.9	1288.34	3263.56	1817.89	1426.54
2007-08-15	2310.58	4869.88	14679.6	1251.82	3130.34	1817.89	1406.7
2007-08-16	2345.06	4765.45	14358.2	1207.61	2942.31	1691.98	1411.27
2007-08-17	2361.34	4656.57	14141.5	1191.55	2884.34	1638.07	1445.94
2007-08-20	2352.39	4904.85	14427.5	1243.39	2884.34	1731.27	1445.55
2007-08-21	2343.44	4955.21	13989.1	1231.48	3167.52	1736.18	1447.12
2007-08-22	2395.15	4980.07	14248.7	1255.39	3139.46	1759.5	1464.07
2007-08-23	2368.82	5032.49	14164	1283.62	3229.15	1799.72	1462.5
2007-08-24	2335.8	5107.67	14424.9	1273.52	3206.94	1791.33	1479.37
2007-08-27	2356.74	5150.12	14842.4	1278.27	3251.77	1803.03	1466.79
2007-08-28	2377.68	5194.69	14919.2	1278.95	3251.77	1829.31	1432.36
2007-08-29	2398.41	5109.43	14993	1263.7	3209.53	1826.19	1463.76
2007-08-30	2425.78	5167.88	15121.7	1273.93	3320.34	1841.7	1457.64
2007-08-31	2455.09	5218.82	15318.6	1273.93	3365.29	1873.24	1473.99
2007-09-03	2485.91	5321.06	15422	1284.14	3369.14	1881.81	1473.99
2007-09-04	2516.72	5294.05	15465.4	1283.75	3312.3	1874.74	1489.42
2007-09-05	2528.48	5310.72	15446.1	1297.93	3342.35	1865.59	1472.29
2007-09-06	2540.97	5393.66	15616.3	1298.85	3326.53	1888.81	1478.55
2007-09-07	2553.91	5277.18	15590.4	1304.9	3332.97	1884.9	1453.55
2007-09-10	2599.69	5355.29	15596.8	1290.7	3281.08	1835.87	1451.7
2007-09-11	2600.63	5113.97	15542.8	1286.33	3267.97	1847.36	1471.49
2007-09-12	2574.67	5172.63	15505.4	1285.94	3307.6	1813.52	1471.56
2007-09-13	2547.16	5273.59	15614.4	1284.02	3289.22	1848.02	1483.95
2007-09-14	2549.76	5312.18	15603.8	1289.5	3294.55	1870.02	1484.25
2007-09-17	2548.29	5421.39	15504.4	1278.34	3307.43	1871.68	1476.65
2007-09-18	2511.65	5425.21	15669.1	1277.33	3289.75	1838.61	1519.78
2007-09-19	2509.63	5395.27	16322.8	1297.16	3362.98	1902.65	1529.03
2007-09-20	2514.62	5470.06	16348	1308.67	3442.38	1908.97	1518.75
2007-09-21	2553.99	5454.67	16564.2	1305.94	3423.73	1919.26	1525.75
2007-09-24	2591.04	5485.01	16845.8	1317.24	3434.45	1932.27	1517.73
2007-09-25	2582.73	5425.88	16899.5	1316.43	3440.67	1938.78	1517.21
2007-09-26	2558.54	5338.52	16921.4	1320.89	3475.75	1942.03	1525.42
2007-09-27	2546.02	5409.4	17150.6	1335.66	3577.51	1945.28	1531.38
2007-09-28	2544.9	5552.3	17291.1	1336.3	3572.9	1946.48	1526.75
2007-10-01	2548.49	5556.69	17328.6	1347.05	3597.92	1962.67	1547.04
2007-10-02	2627.02	5561.08	17587.8	1368.72	3677.19	2014.09	1546.63
2007-10-03	2647.51	5569.86	17847	1366.96	3769.82	2003.6	1539.59
2007-10-04	2641.72	5587.41	17777.1	1369.84	3775.46	2003.6	1542.84
2007-10-05	2672.16	5622.53	17773.4	1372.39	3775.91	1996.03	1557.59
2007-10-08	2704.05	5692.76	17491.4	1364.14	3873.5	2012.82	1552.58
2007-10-09	2735.94	5715.89	18280.2	1369.39	3776	2014.13	1565.15
2007-10-10	2762.37	5771.46	18658.2	1376.93	3834.71	2041.12	1562.47
2007-10-11	2802.6	5913.23	18814.1	1383.61	3824.2	2058.85	1554.41
2007-10-12	2836.85	5903.26	18419	1375.25	3824.2	2026.44	1561.8
2007-10-15	2853.97	6030.09	19058.7	1372.38	3861.38	2035.39	1548.71
2007-10-16	2862.54	6092.06	19051.9	1372.38	3815.22	2005.76	1538.53
2007-10-17	2871.1	6036.28	18715.8	1374.39	3760.04	1983.94	1541.24
2007-10-18	2809.71	5825.28	17998.4	1376.32	3771.12	2005.09	1540.08
2007-10-19	2860.56	5818.05	17560	1370.17	3819.75	1970.1	1500.63
2007-10-22	2901.7	5667.33	17614	1350.81	3667.87	1903.81	1506.33
2007-10-23	2873.79	5773.39	18492.8	1357.33	3697.17	1947.98	1519.59
2007-10-24	2856.51	5843.11	18512.9	1359.83	3763.47	1933.36	1515.88
2007-10-25	2901.99	5562.39	18770.9	1378.27	3767.78	1976.75	1514.4
2007-10-26	2894.47	5589.63	19243.2	1398.35	3784.88	2028.06	1535.28
2007-10-29	2886.95	5748	19977.7	1411.62	3784.88	2062.92	1540.98
2007-10-30	2862.46	5897.19	19783.5	1412.79	3783.43	2052.37	1531.02
2007-10-31	2855.36	5954.77	19838	1413.65	3758.97	2064.85	1549.38
2007-11-01	2850.81	5914.28	19724.3	1409.16	3766.89	2063.14	1508.44
2007-11-02	2836.32	5777.81	19976.2	1397.48	3770.85	2019.34	1509.65
2007-11-05	2871.76	5634.45	19590.8	1384.73	3774.81	2015.76	1502.17
2007-11-06	2870.3	5536.57	19400.7	1389.11	3773.63	2054.24	1520.27
2007-11-07	2885.69	5601.78	19289.8	1413.85	3788.26	2043.19	1475.62
2007-11-08	2940.15	5330.02	19058.9	1413.85	3692.1	1979.56	1474.77
2007-11-09	2947.3	5315.54	18907.6	1402.25	3703.66	1990.47	1453.7
2007-11-12	2954.46	5187.73	18737.3	1382.35	3618.37	1923.42	1439.18
2007-11-13	2960.24	5158.12	19035.5	1383.43	3599.49	1932.89	1481.05
2007-11-14	2960.51	5412.69	19929.1	1384.58	3681.62	1972.58	1470.58
2007-11-15	2985.18	5365.27	19784.9	1390	3672.22	1947.74	1451.15
2007-11-16	3013.15	5316.27	19698.4	1386.64	3598.96	1926.2	1458.74
2007-11-19	3048.28	5269.82	19633.4	1379.91	3645.22	1893.47	1433.27
2007-11-20	3093.54	5293.7	19280.8	1371.7	3540.61	1872.24	1439.7
2007-11-21	3012.42	5214.23	18602.6	1359.85	3510.49	1806.99	1416.77
2007-11-22	2984.93	4984.16	18526.3	1344.16	3478.94	1799.02	1416.77
2007-11-23	2958.2	5032.13	18852.9	1353.55	3494.44	1772.88	1440.7
2007-11-26	2944.4	4958.85	19247.5	1364.37	3537.29	1855.33	1407.22
2007-11-27	3071.44	4861.11	19127.7	1364.99	3524.19	1859.79	1428.23
2007-11-28	3001.19	4803.39	18938.9	1366.58	3537	1834.69	1469.02
2007-11-29	2971.92	5003.33	19003.3	1374.32	3578.55	1877.56	1469.72
2007-11-30	2971.11	4871.78	19363.2	1396.98	3626.88	1906	1481.14
2007-12-03	2878.74	4868.61	19603.4	1419.34	3626.88	1902.43	1472.42
2007-12-04	2873.3	4915.89	19529.5	1415.81	3644.45	1917.83	1462.79
2007-12-05	2905.19	5042.65	19738.1	1427.77	3648.71	1938.2	1485.01
2007-12-06	2889.4	5035.07	19795.9	1440.39	3733.96	1953.17	1507.34
2007-12-07	2930.68	5091.76	19966	1434.04	3745.39	1934.32	1504.66
2007-12-10	2928.89	5161.92	19930.7	1425.13	3675.52	1906.42	1515.96
2007-12-11	2906.25	5175.08	20290.9	1434.16	3672.38	1925.07	1477.65
2007-12-12	2899.55	5095.54	20375.9	1423.72	3605.59	1927.45	1486.59
2007-12-13	2898.35	4958.04	20104.4	1410.56	3626.21	1915.9	1488.41
2007-12-14	2936.17	5007.91	20030.8	1403.41	3538.69	1895.05	1467.95
2007-12-17	2950.88	4876.76	19261.3	1391.61	3486.82	1839.82	1445.9
2007-12-18	2965.58	4836.17	19079.6	1385.45	3470.21	1861.47	1454.98
2007-12-19	2965.58	4941.78	19092	1387.21	3466.28	1844.37	1453
2007-12-20	2990.5	5043.53	19162.6	1387.21	3491.96	1844.37	1460.12
2007-12-21	3024.8	5101.78	19508.3	1403.56	3532.98	1878.32	1484.46
2007-12-24	3026.74	5234.26	19854.1	1423.24	3572.8	1919.47	1496.45
2007-12-25	3028.67	5201.18	20018.8	1424.02	3592.72	1919.47	1497.66
2007-12-26	3016.28	5233.35	20192.5	1424.02	3612.63	1906.72	1497.66
2007-12-27	3003.88	5308.89	20216.7	1437.82	3667.64	1908.62	1476.37
2007-12-28	3017.21	5261.56	20207	1447.04	3621.6	1897.13	1478.49
2007-12-31	3013.06	5262.97	20287	1445.03	3621.6	1875.29	1468.36
2008-01-01	3008.91	5264.37	20300.7	1435.68	3617.29	1864.37	1447.16
2008-01-02	2984.14	5267.19	20465.3	1435.68	3617.29	1853.45	1447.16
2008-01-03	2959.36	5319.86	20345.2	1435.38	3501.38	1852.73	1447.16
2008-01-04	2979.49	5361.57	20686.9	1466.67	3479.37	1863.9	1411.63
2008-01-07	2929.33	5393.34	20812.7	1470.77	3388.81	1831.14	1416.18
2008-01-08	2922.86	5386.53	20873.3	1489.74	3420.56	1826.23	1390.19
2008-01-09	2947.03	5435.81	20869.8	1491.66	3416.08	1844.47	1409.13
2008-01-10	2989.36	5456.54	20582.1	1491.66	3454.6	1824.78	1420.33
2008-01-11	2993.16	5484.68	20827.5	1516.22	3503.7	1782.27	1401.02
2008-01-14	3014.99	5497.9	20728	1507.04	3482.28	1765.88	1416.25
2008-01-15	2939.23	5443.79	20251.1	1505.71	3447.29	1746.95	1380.95
2008-01-16	2931.79	5290.61	19868.1	1453.66	3351.66	1704.97	1373.2
2008-01-17	2963.48	5151.63	19700.8	1460.71	3248.89	1723.55	1333.25
2008-01-18	2951.91	5180.51	19013.7	1439.49	3168.3	1734.72	1325.19
2008-01-21	2950.32	4914.44	17605.3	1408.6	3152.3	1683.56	1310.5
2008-01-22	2948.72	4559.75	16729.9	1354.48	2978.41	1609.02	1310.5
2008-01-23	2926.18	4703.05	17594.1	1383.35	3058.26	1628.42	1338.6
2008-01-24	2880.84	4717.73	17221.7	1383.35	3147.42	1663	1352.07
2008-01-25	2886.44	4761.69	18361.7	1405.4	3237.41	1692.41	1330.61
2008-01-28	2882.87	4419.29	18152.8	1380.54	3203.56	1627.19	1353.97
2008-01-29	2876.39	4457.94	18091.9	1388.5	3224.24	1637.91	1362.3
2008-01-30	2838.53	4417.85	17758.6	1384.08	3256.53	1589.06	1355.81
2008-01-31	2811.95	4383.39	17648.7	1393.25	3266	1624.68	1378.55
2008-02-01	2907.17	4320.77	18242.6	1393.25	3294.08	1634.53	1395.42
2008-02-04	2890.25	4672.17	18660.3	1419.66	3323.25	1690.13	1380.82
2008-02-05	2939.93	4599.7	18663.2	1432.35	3283.56	1696.57	1336.64
2008-02-06	2922.63	4545.21	18139.5	1415.94	3228.84	1556.26	1326.45
2008-02-07	2944.66	4517.97	17526.9	1411.66	3223.2	1486.1	1336.91
2008-02-08	3000.17	4504.34	17464.9	1409.52	3241.13	1451.02	1331.29
2008-02-11	2975.39	4497.53	16630.9	1407.38	3179.48	1415.94	1339.13
2008-02-12	2977.66	4494.13	16608	1417.52	3200.9	1643.29	1348.86
2008-02-13	2969.81	4490.72	16949.1	1423.15	3223.35	1631.78	1367.21
2008-02-14	2966.62	4552.32	17766.6	1436.1	3211.6	1697.45	1348.86
2008-02-15	2969.7	4497.13	18115.2	1427.19	3182.85	1694.77	1349.99
2008-02-18	2952.88	4568.15	18048	1412.83	3163.25	1696.24	1349.99
2008-02-19	2936.06	4664.3	18075.7	1425.49	3190.67	1720.52	1348.78
2008-02-20	2900.06	4567.03	17617.6	1414.32	3181.05	1687.91	1360.03
2008-02-21	2864.06	4527.18	17734.7	1394.76	3176.06	1704.36	1342.53
2008-02-22	2840.22	4370.28	17349.1	1369.48	3080.24	1686.45	1353.11
2008-02-25	2841.9	4192.53	17650.6	1370.79	3079.54	1709.13	1371.8
2008-02-26	2797.46	4238.18	17806.2	1375.43	3079.54	1709.13	1381.29
2008-02-27	2814.61	4334.05	17826	1376.62	3105	1720.89	1380.02
2008-02-28	2906.81	4299.51	17824.5	1368.27	3112.85	1736.17	1367.68
2008-02-29	2931.38	4348.54	17578.7	1357.4	3129.99	1711.62	1330.63
2008-03-03	2916.2	4438.27	16677.9	1330.61	3079.99	1671.73	1331.34
2008-03-04	2915.72	4335.45	16339.9	1314.02	3108.72	1676.18	1326.75
2008-03-05	2938	4292.65	16542.1	1280.23	3092.65	1677.1	1333.7
2008-03-06	2957.49	4360.99	16258.8	1299.69	3116.84	1697.44	1304.34
2008-03-07	2991.37	4300.52	15975.5	1296.33	3028.73	1663.97	1293.37
2008-03-10	3023.88	4146.3	15923.7	1173.22	2908.88	1625.17	1273.37
2008-03-11	3055.2	4165.88	16123.1	1206.54	2909	1641.48	1320.65
2008-03-12	3034.61	4070.12	16128	1232.59	2953.39	1658.83	1308.77
2008-03-13	3008.3	3971.26	15357.4	1201.35	2940.47	1615.62	1315.48
2008-03-14	2969.5	3962.67	15760.5	1194.84	2906.53	1600.26	1288.14
2008-03-17	2969.48	3820.05	14809.5	1177.53	2793.68	1574.44	1276.6
2008-03-18	2951.67	3668.9	14833.5	1180.02	2777.42	1588.75	1330.74
2008-03-19	2969.53	3761.61	14994.8	1186.54	2817.58	1622.23	1298.42
2008-03-20	2986.41	3804.05	15142.1	1189.06	2842.54	1623.39	1329.51
2008-03-21	3025.49	3796.58	15185.4	1189.06	2855.02	1645.69	1329.51
2008-03-24	3011.62	3626.19	15289.4	1201.02	2867.5	1655.3	1349.88
2008-03-25	2997.76	3629.62	16217.5	1229.95	2892.2	1674.93	1352.99
2008-03-26	2913.34	3606.86	16086.8	1245.42	2918.37	1679.67	1341.13
2008-03-27	2972.09	3411.49	16015.6	1254.03	2925.91	1676.24	1325.76
2008-03-28	2996.89	3580.15	16371.3	1258.41	2956.02	1701.83	1315.22
2008-03-31	3021.69	3472.71	15644.4	1247.52	2984.67	1703.99	1322.7
2008-04-01	3016.49	3329.16	15626.6	1250.41	2969.83	1702.25	1370.18
2008-04-02	3025.57	3347.88	15750.4	1239.65	3048.31	1742.19	1367.53
2008-04-03	3077.15	3446.24	15832.5	1225.58	3034.81	1763.63	1369.31
2008-04-04	3084.48	3522.93	15343.1	1221.98	2983.04	1766.49	1370.4
2008-04-07	3063.14	3599.62	15757.1	1221.07	2981.12	1773.56	1372.54
2008-04-08	3040.59	3612.54	15587.6	1225.71	2981.12	1754.71	1365.54
2008-04-09	3068.57	3413.91	15790.5	1227.74	2961.78	1754.71	1354.49
2008-04-10	3069.93	3471.74	15695.1	1248.19	2955.11	1764.64	1360.55
2008-04-11	3075.45	3492.89	15807.6	1246.79	2940.98	1779.71	1332.83
2008-04-14	3077.52	3296.67	15806.6	1233.43	2918.27	1746.71	1328.32
2008-04-15	3087.88	3348.35	16153.7	1244.2	2904.73	1742.17	1334.43
2008-04-16	3098.24	3291.6	16244.2	1253.64	2921.74	1758.56	1364.71
2008-04-17	3120.51	3222.74	16481.2	1256.54	2940.48	1768.67	1365.56
2008-04-18	3071.11	3094.67	16610.3	1267.65	2915.67	1771.9	1390.33
2008-04-21	3091.45	3116.98	16739.3	1280	2890.92	1800.48	1388.17
2008-04-22	3081.37	3147.79	16783.9	1279.3	2855.75	1787.49	1375.94
2008-04-23	3084.78	3278.33	16698	1288.16	2824.81	1800.79	1379.93
2008-04-24	3053.32	3583.03	16721.1	1293.08	2844.02	1799.34	1388.82
2008-04-25	3079.35	3557.75	17126	1288.08	2777.93	1824.68	1397.84
2008-04-28	3083.23	3474.72	17016	1295.31	2739.44	1823.17	1396.37
2008-04-29	3087.11	3523.41	17378.5	1283.65	2754.29	1811.51	1390.94
2008-04-30	3061.69	3693.11	17287.3	1279.86	2749.77	1825.47	1385.59
2008-05-02	3072.85	3727.06	17600.1	1271.48	2722.95	1848.27	1413.9
2008-05-05	3101.94	3761.01	17490.9	1274.61	2765.52	1848.27	1407.49
2008-05-06	3087.44	3733.5	17373	1276.09	2727.7	1859.06	1418.26
2008-05-07	3096.24	3579.15	17339.3	1287.15	2739.43	1854.01	1392.57
2008-05-08	3079.09	3656.84	17080.7	1280.35	2760.62	1848	1397.68
2008-05-09	3092.05	3613.49	16737.1	1285.27	2779.42	1823.7	1388.28
2008-05-12	3087.04	3626.98	16860.9	1293.09	2803.49	1842.8	1403.58
2008-05-13	3081.37	3560.24	16752.9	1286.54	2849.29	1842.8	1403.04
2008-05-14	3026.24	3657.43	16978.3	1287.74	2862.53	1843.75	1408.66
2008-05-15	3019.75	3637.32	17353.5	1294.15	2878.26	1885.71	1423.57
2008-05-16	3052.61	3624.23	17434.9	1300.67	2879.95	1888.88	1425.35
2008-05-19	3054.18	3604.76	17332.6	1300.67	2877.46	1885.37	1426.63
2008-05-20	3055.74	3443.16	17230.2	1287.43	2896.15	1873.15	1413.4
2008-05-21	3054.63	3544.19	17243.2	1281.2	2872.45	1847.51	1390.71
2008-05-22	3057.33	3485.63	16907.1	1277.57	2838.58	1835.42	1394.35
2008-05-23	3090.96	3473.09	16649.6	1274.78	2849.28	1827.94	1375.93
2008-05-26	3114.84	3364.54	16348.5	1273.37	2840.52	1800.58	1375.93
2008-05-27	3133.49	3375.41	16275.6	1274.24	2855.98	1825.23	1385.35
2008-05-28	3101.83	3459.03	16525.4	1260.58	2833.27	1805.64	1390.84
2008-05-29	3128.66	3401.44	16316.3	1261.82	2802.22	1841.22	1398.26
2008-05-30	3167.99	3433.35	16415.6	1276.1	2827.44	1852.02	1400.38
2008-06-02	3207.89	3459.04	16063.2	1262.49	2825.89	1847.53	1385.67
2008-06-03	3119.03	3436.4	15962.6	1257.57	2782.8	1819.39	1377.65
2008-06-04	3125.43	3369.91	15514.8	1253.12	2773.12	1833.81	1377.2
2008-06-05	3138.63	3351.64	15769.7	1223.56	2718.42	1832.31	1404.05
2008-06-06	3154.19	3329.67	15572.2	1248.57	2739.7	1808.96	1360.68
2008-06-09	3179.55	3201	15066.1	1230.98	2739.7	1808.96	1361.76
2008-06-10	3100.67	3072.33	14889.2	1230.96	2645.95	1774.38	1358.44
2008-06-11	3118.77	3024.24	15185.3	1229.28	2579.28	1781.67	1335.49
2008-06-12	3025.7	2957.53	15250.2	1225.54	2544.89	1739.36	1339.87
2008-06-13	3070.75	2868.8	15189.6	1229.35	2554.75	1747.35	1360.03
2008-06-16	3020.25	2874.1	15395.8	1238.06	2620.76	1760.82	1360.14
2008-06-17	3040.79	2794.75	15696.9	1227.76	2637.26	1750.71	1350.93
2008-06-18	3046.93	2941.11	15422.3	1212.59	2628.2	1774.13	1337.81
2008-06-19	3067.53	2748.87	15088	1196.39	2592.59	1740.72	1342.83
2008-06-20	3040.7	2831.74	14571.3	1206.67	2578.57	1731	1317.93
2008-06-23	2985.04	2760.42	14293.3	1195.41	2499.38	1715.59	1318
2008-06-24	2964.36	2803.02	14106.6	1200.28	2474.87	1710.84	1314.29
2008-06-25	3036.02	2905.01	14220.1	1209.11	2510.8	1717.79	1321.97
2008-06-26	3022.25	2901.85	14421.8	1203.89	2521.61	1717.66	1283.15
2008-06-27	3024.47	2748.43	13802.2	1190.54	2466.28	1684.45	1278.38
2008-06-30	3011.62	2736.1	13461.6	1186.57	2459.98	1674.92	1280
2008-07-01	3000.5	2651.61	12961.7	1174.83	2415.25	1666.46	1284.91
2008-07-02	3012.14	2651.72	13664.6	1153.7	2393.9	1623.6	1261.52
2008-07-03	3005.81	2703.53	13094.1	1153.7	2339.84	1606.54	1262.9
2008-07-04	3019.14	2669.89	13454	1134.14	2369.21	1577.94	1262.9
2008-07-07	3020.3	2792.4	13526	1127.26	2414.66	1579.72	1252.31
2008-07-08	2990.56	2814.95	13349.6	1121.25	2450.55	1533.47	1273.7
2008-07-09	2990.01	2920.55	13964.3	1139.81	2481.53	1519.38	1244.69
2008-07-10	2968.92	2875.45	13926.2	1135.49	2450.62	1537.43	1253.39
2008-07-11	2981.99	2856.63	13469.9	1150.39	2437.99	1567.51	1239.49
2008-07-14	2993.21	2878.26	13330.5	1144	2457.27	1558.62	1228.3
2008-07-15	2969.36	2779.45	12676.2	1127.6	2413.26	1509.33	1214.91
2008-07-16	2939.18	2705.87	12575.8	1119.42	2373.7	1507.4	1245.36
2008-07-17	2892.07	2684.78	13111.9	1121.17	2393.62	1525.56	1260.32
2008-07-18	2889.35	2778.37	13635.4	1105.04	2389.52	1509.99	1260.68
2008-07-21	2858.95	2861.42	13850	1103.48	2416.62	1562.92	1260
2008-07-22	2810.36	2846.12	14104.2	1109.57	2409.98	1561.23	1277
2008-07-23	2764.54	2837.85	14942.3	1139.41	2462.94	1591.76	1282.19
2008-07-24	2772.52	2910.29	14777	1141.59	2535.91	1626.14	1252.54
2008-07-25	2878.08	2865.1	14274.9	1141.75	2512.72	1597.93	1257.76
2008-07-28	2885.12	2903.01	14349.1	1154.09	2540.81	1598.29	1234.37
2008-07-29	2853.83	2850.31	13791.5	1150.8	2526.04	1567.2	1263.2
2008-07-30	2826.41	2836.67	14287.2	1159.94	2583.83	1577.7	1284.26
2008-07-31	2801.43	2775.72	14355.8	1163.09	2577.1	1594.67	1267.38
2008-08-01	2761.05	2801.82	14656.7	1159.1	2584.21	1573.77	1260.31
2008-08-04	2689.94	2741.74	14577.9	1148.68	2599.99	1543.05	1249.01
2008-08-05	2660.11	2690.75	14961.1	1128.86	2602.38	1535.54	1284.88
2008-08-06	2714.33	2719.37	15073.5	1133.59	2697.21	1578.71	1289.19
2008-08-07	2734.7	2727.58	15117.2	1129.56	2684.64	1564	1266.07
2008-08-08	2732.01	2605.72	15167.8	1120.31	2692.81	1568.72	1296.32
2008-08-11	2674.08	2470.07	15503.9	1127.46	2768.52	1581.09	1305.32
2008-08-12	2683.41	2457.2	15212.1	1118.78	2755.86	1577.12	1289.59
2008-08-13	2696.09	2446.3	15093.1	1112.53	2721.94	1562.72	1285.83
2008-08-14	2661.26	2437.08	14724.2	1109.43	2727.28	1572.19	1292.93
2008-08-15	2675.07	2450.61	14684.9	1095.05	2725.15	1572.19	1298.2
2008-08-18	2618.95	2319.87	14645.7	1084.36	2725.15	1567.71	1278.6
2008-08-19	2595.28	2344.47	14543.7	1069.42	2691.2	1541.41	1266.69
2008-08-20	2571.62	2523.28	14678.2	1073.21	2681.66	1540.71	1274.54
2008-08-21	2620.74	2431.72	14243.7	1071.43	2656.92	1512.59	1277.72
2008-08-22	2706.61	2405.23	14401.5	1085.6	2653.18	1496.91	1292.2
2008-08-25	2714.39	2413.37	14450.4	1078.73	2637.65	1502.11	1266.84
2008-08-26	2722.16	2350.08	14482.2	1070.5	2637.65	1490.25	1271.51
2008-08-27	2746.19	2342.15	14296.8	1067.65	2646.7	1493.92	1281.66
2008-08-28	2763.16	2350.14	14048.3	1070.46	2655.75	1474.15	1300.68
2008-08-29	2765.46	2397.37	14564.5	1100.5	2688.09	1474.24	1282.83
2008-09-01	2791.21	2325.14	14498.5	1086.99	2686.52	1414.43	1282.83
2008-09-02	2820.79	2304.89	15049.9	1086.99	2708.25	1407.14	1277.58
2008-09-03	2831.41	2276.67	14974.5	1085.38	2750.03	1426.89	1274.98
2008-09-04	2797.32	2277.41	14899.1	1085.06	2754.05	1426.43	1236.83
2008-09-05	2802.97	2202.45	14483.8	1070.54	2724.72	1404.38	1242.31
2008-09-08	2824.04	2143.42	14945	1075.93	2728.53	1476.65	1267.79
2008-09-09	2836.4	2145.78	14900.8	1068.55	2721.52	1454.5	1224.51
2008-09-10	2844.66	2150.76	14662.6	1062.7	2709.49	1464.98	1232.04
2008-09-11	2859.53	2078.98	14324.3	1041.07	2672.56	1443.24	1249.05
2008-09-12	2850.17	2079.67	14000.8	1044.03	2646.12	1477.92	1251.7
2008-09-15	2848.17	2033.15	13531.3	1031.63	2536.16	1387.75	1192.7
2008-09-16	2849.68	1986.64	13518.8	1012.37	2421.72	1387.75	1213.59
2008-09-17	2854.87	1929.05	13262.9	1002.99	2457	1425.26	1156.39
2008-09-18	2836.06	1895.84	13315.6	991.66	2352.37	1392.42	1206.51
2008-09-19	2838.54	2075.09	14042.3	1025.7	2462.79	1455.78	1255.08
2008-09-22	2857.23	2236.41	13995	1028.62	2520.13	1460.34	1207.09
2008-09-23	2866.35	2201.51	13570.3	1026.18	2486.29	1481.37	1188.22
2008-09-24	2900.56	2216.81	13692.5	1028.4	2510.32	1495.98	1185.87
2008-09-25	2925.45	2297.5	13547.2	1024.74	2566.37	1501.63	1209.18
2008-09-26	2966.82	2293.78	13102.2	1020.53	2597.23	1476.33	1213.01
2008-09-29	2971.67	2233.76	12595.8	1019.72	2607.58	1456.36	1106.39
2008-09-30	2974.09	2203.75	12860.4	1018.68	2569.65	1448.06	1166.36
2008-10-01	2976.52	2188.74	13055.7	1017.69	2569.65	1439.67	1161.06
2008-10-02	2956.64	2181.24	12791	1016.7	2612.89	1419.65	1114.28
2008-10-03	2985.37	2177.49	12526.3	1006.77	2566.21	1358.75	1099.23
2008-10-06	2993.37	2173.74	11801.7	996.84	2499.53	1358.75	1056.89
2008-10-07	3001.37	2157.84	11695.2	997.23	2424.19	1366.1	996.23
2008-10-08	2928.38	2092.22	11328.4	970.19	2307.74	1286.69	984.94
2008-10-09	2919.19	2074.58	10928.1	968.89	2288.44	1294.89	909.92
2008-10-10	2936.57	2000.57	10527.9	934.01	2097.8	1241.47	899.22
2008-10-13	2855.94	2073.57	11309.1	950.76	2118.75	1288.53	1003.35
2008-10-14	2888.71	2017.32	11483.4	966.06	2273.65	1367.69	998.01
2008-10-15	2931.25	1994.67	10809.1	949.88	2238.41	1340.28	907.84
2008-10-16	2925.98	1909.94	10581.5	920.02	2122.37	1213.78	946.43
2008-10-17	2918.55	1930.65	9975.35	905.23	2098.26	1180.67	940.55
2008-10-20	2881.7	1974.01	10223.1	909.51	2062.88	1207.63	985.4
2008-10-21	2856.8	1958.53	10683.4	918.16	2116.74	1196.1	955.05
2008-10-22	2824.57	1895.82	10169.9	904.28	2093.01	1134.59	896.78
2008-10-23	2827.82	1875.56	9771.7	891.32	1995.92	1049.71	908.11
2008-10-24	2868.11	1839.62	8701.07	859.11	1953.49	938.75	876.77
2008-10-27	2803.35	1723.35	8509.56	832.44	1713.83	946.45	848.92
2008-10-28	2732.93	1771.82	9008.08	832.44	1704.41	999.16	940.51
2008-10-29	2768.52	1719.81	9044.51	829.41	1780.64	968.97	930.09
2008-10-30	2759.04	1763.61	9416.28	853.56	1864.93	1084.72	954.09
2008-10-31	2748.6	1728.79	9788.06	863.61	1951.09	1113.06	968.75
2008-11-03	2684.69	1719.77	10337.7	899.35	2025.58	1129.08	966.3
2008-11-04	2633.83	1706.7	10631.1	905.58	2003.04	1153.35	1005.75
2008-11-05	2720.43	1760.61	10120	915.24	2006.21	1181.5	952.77
2008-11-06	2673.32	1717.72	9734.22	895.95	1941.62	1092.22	904.88
2008-11-07	2667.16	1747.71	9964.29	893.95	1921.34	1134.49	930.99
2008-11-10	2584.02	1874.8	10536.2	904.24	1938.97	1152.46	919.21
2008-11-11	2616.58	1843.61	9839.69	894.6	1948.22	1128.73	898.95
2008-11-12	2621.94	1859.11	9536.33	890.34	1948.72	1123.86	852.3
2008-11-13	2693.28	1927.61	9460.88	880.59	1918.97	1088.44	911.29
2008-11-14	2676.83	1986.44	9385.42	881.65	1978.05	1088.26	873.29
2008-11-17	2636.74	2030.48	9291.01	884.06	1940	1078.32	850.75
2008-11-18	2632.03	1902.43	8937.2	883.09	1873.6	1036.16	859.12
2008-11-19	2620.99	2017.47	8773.78	877.65	1908.18	1016.82	806.58
2008-11-20	2625.85	1983.76	8451.01	865.32	1842.33	948.69	752.44
2008-11-21	2615.92	1969.39	8915.21	866.88	1765.9	1003.73	800.03
2008-11-24	2716.81	1897.06	8903.12	855.39	1799.72	970.14	851.81
2008-11-25	2678.68	1888.71	8695.53	860.18	1908.18	983.32	857.39
2008-11-26	2618.07	1897.88	9026.72	856.37	1932.91	1029.78	887.68
2008-11-27	2559.87	1917.86	9059.72	869.98	1967.01	1063.48	887.68
2008-11-28	2459.48	1871.16	9092.72	866.14	1971.57	1076.07	896.24
2008-12-01	2464.2	1894.62	8839.87	848.43	1879.87	1058.62	816.21
2008-12-02	2468.92	1889.64	8739.24	845.75	1879.87	1023.2	848.81
2008-12-03	2517.05	1965.41	8747.43	847.53	1905.28	1022.67	870.74
2008-12-04	2507.56	2001.5	9229.75	846.86	1890.89	1006.54	845.22
2008-12-05	2538.79	2018.66	8965.2	838.28	1888.96	1028.13	876.07
2008-12-08	2544.66	2090.77	9162.62	835.17	1908.68	1105.05	909.7
2008-12-09	2541.72	2037.74	9408.76	835.17	1935.07	1105.84	888.67
2008-12-10	2538.79	2079.12	9654.9	854.66	1938.82	1145.87	899.24
2008-12-11	2523.24	2031.68	9645.46	860.68	1933.12	1154.43	873.59
2008-12-12	2507.7	1954.21	9690.07	852.27	1893.74	1103.82	879.73
2008-12-15	2536.9	1964.37	9832.39	846.47	1913.26	1158.19	868.57
2008-12-16	2522.3	1975.01	9976.98	854.8	1889.32	1161.56	913.18
2008-12-17	2507.7	1976.82	9715.29	862.5	1904.56	1169.75	904.42
2008-12-18	2480.62	2015.69	10076.4	880.5	1901.46	1175.91	885.28
2008-12-19	2518.02	2018.46	10099.9	876.4	1903.53	1180.97	887.88
2008-12-22	2590.95	1987.76	9928.35	873.43	1840.94	1179.61	871.63
2008-12-23	2584.62	1897.22	9686.75	871.16	1862.19	1144.31	863.16
2008-12-24	2598.11	1863.8	9568.72	869.62	1872.85	1128.51	868.15
2008-12-25	2630.14	1852.42	9448.82	869.62	1923.77	1128.51	868.15
2008-12-26	2679.38	1851.52	9328.92	867.35	1949.23	1117.86	872.8
2008-12-29	2728.61	1850.48	9533.52	881.63	1961.96	1117.59	869.42
2008-12-30	2761.97	1832.91	9716.16	881.63	1968.33	1124.47	890.64
2008-12-31	2795.34	1820.81	9647.31	876.75	1971.51	1140.93	903.25
2009-01-01	2820.05	1835.79	9903.46	894.36	1973.1	1149.17	903.25
2009-01-02	2832.41	1850.77	9958.22	894.36	1973.89	1157.4	931.8
2009-01-05	2844.77	1880.72	10275.6	920.66	1974.69	1173.57	927.45
2009-01-06	2808.45	1937.14	10335.9	922.23	1969.58	1194.28	934.7
2009-01-07	2756.66	1924.01	9586.88	927.62	2003.89	1228.17	906.65
2009-01-08	2760.67	1878.18	9496.67	910.52	1970.72	1205.7	909.73
2009-01-09	2743.82	1904.86	9406.47	919.07	1984.88	1180.96	890.35
2009-01-12	2726.98	1900.35	9110.05	923.57	1997.83	1156.75	870.26
2009-01-13	2716.53	1863.37	9071.36	913.7	1996.04	1167.71	871.79
2009-01-14	2726.27	1928.87	9370.49	913.46	1984.92	1182.68	842.62
2009-01-15	2712.66	1920.21	9046.74	897.45	1954.97	1111.34	843.74
2009-01-16	2695.58	1954.44	9323.59	896.47	1950.13	1135.2	850.12
2009-01-19	2677.19	1986.67	9329.57	890.28	1922.99	1150.65	850.12
2009-01-20	2596.32	1994.11	9100.55	880.37	1897.93	1126.81	805.22
2009-01-21	2672.65	1985.02	8779.17	873.41	1840.12	1103.61	840.24
2009-01-22	2664.9	2004.95	8813.84	879.02	1863.52	1116.23	827.5
2009-01-23	2671.06	1990.66	8674.35	872.69	1857.34	1093.4	831.95
2009-01-26	2688.17	1991.32	8839.22	872.69	1869.92	1125.69	836.57
2009-01-27	2662.05	1991.97	9004.08	879.63	1880.81	1141.84	845.71
2009-01-28	2637.04	1993.29	9257.47	879.63	1869.56	1157.98	874.09
2009-01-29	2653.42	1995.91	9236.28	883.16	1860.69	1166.56	845.14
2009-01-30	2649.49	2001.17	9424.24	884.45	1825.09	1162.11	825.88
2009-02-02	2661.69	2011.68	9066.7	879.67	1833.57	1146.95	825.44
2009-02-03	2639.28	2060.81	9149.3	879.67	1826.13	1163.2	838.51
2009-02-04	2612.67	2107.75	9201.85	876.8	1847.55	1195.37	832.23
2009-02-05	2611.21	2098.02	9090.88	879.95	1892.07	1177.88	845.85
2009-02-06	2634.48	2181.24	9300.86	896.64	1942.48	1210.26	868.6
2009-02-09	2598.04	2224.71	9583.89	896.64	1951.46	1202.69	869.89
2009-02-10	2520.21	2265.16	9647.47	903.52	1917.57	1198.87	827.16
2009-02-11	2503.21	2260.82	9618.54	897.07	1897.75	1190.18	833.74
2009-02-12	2416.66	2248.09	9465.83	894.6	1924.1	1179.84	835.19
2009-02-13	2538.38	2320.79	9634.74	909.84	1919.66	1192.44	826.84
2009-02-16	2567.82	2389.39	9305.45	907.19	1915.79	1175.47	826.84
2009-02-17	2563.69	2319.44	9035	898.53	1899.9	1127.19	789.17
2009-02-18	2574.47	2209.86	9015.18	895.23	1892.23	1113.19	788.42
2009-02-19	2604.72	2227.12	9042.63	899.59	1899.8	1107.1	778.94
2009-02-20	2599.08	2261.48	8843.21	889.71	1881.44	1065.95	770.05
2009-02-23	2604.18	2305.78	8832.64	887.83	1891.04	1099.55	743.33
2009-02-24	2606.06	2200.65	8822.06	894.07	1869.59	1063.88	773.14
2009-02-25	2611.95	2206.57	8902.56	896.51	1887.1	1067.08	764.9
2009-02-26	2581.12	2121.25	8954.86	893.42	1880.38	1054.79	752.83
2009-02-27	2570.96	2082.85	8891.61	890.67	1872.22	1063.03	735.09
2009-03-02	2626.27	2093.45	8607.08	876.56	1856.43	1018.81	700.82
2009-03-03	2592.84	2071.43	8427.29	868.74	1859.98	1025.57	696.33
2009-03-04	2567.97	2198.11	8446.49	866.93	1885.92	1059.26	712.87
2009-03-05	2551.44	2221.08	8197.92	869.24	1924.3	1058.18	682.55
2009-03-06	2575.2	2193.01	8325.82	858.22	1920.16	1055.03	683.38
2009-03-09	2645.84	2118.75	8160.4	858.22	1890.62	1071.73	676.53
2009-03-10	2648.32	2158.57	8252.08	855.25	1873.22	1092.2	719.6
2009-03-11	2654.98	2139.03	8297.91	850.37	1901.42	1127.51	721.36
2009-03-12	2653.11	2133.88	8343.75	838.39	1879.67	1128.39	750.74
2009-03-13	2662.25	2128.85	8756.61	843.45	1856.1	1126.03	756.55
2009-03-16	2671.39	2153.29	8943.54	840.88	1769.67	1125.46	753.89
2009-03-17	2653.12	2218.33	8863.82	841.87	1759.33	1163.88	778.12
2009-03-18	2638	2223.72	8976.68	847.96	1770.28	1169.95	794.35
2009-03-19	2630.14	2265.76	9001.75	852.18	1780.26	1161.81	784.04
2009-03-20	2622.77	2281.09	8966.68	856.82	1833.9	1170.94	768.54
2009-03-23	2590.54	2325.48	9424.02	878.3	1879.09	1199.5	822.92
2009-03-24	2594.26	2338.42	9471.04	877.92	1917.69	1221.7	806.12
2009-03-25	2561.63	2291.55	9667.9	878.81	1939.54	1229.02	813.88
2009-03-26	2523.78	2361.7	10003.1	885.47	1988.26	1243.8	832.86
2009-03-27	2487.3	2374.44	10048.5	885.43	2040.25	1237.51	815.94
2009-03-30	2450.83	2358.04	9568.14	869.34	2023.11	1197.46	787.53
2009-03-31	2476.82	2373.21	9708.5	872.55	1986.22	1206.26	797.87
2009-04-01	2446.92	2408.02	9901.99	884.18	1967.28	1233.36	811.08
2009-04-02	2443.25	2425.29	10348.8	905.07	1982.88	1276.97	834.38
2009-04-03	2428.63	2419.78	10441.9	907.01	2028.59	1283.75	842.5
2009-04-06	2426.54	2429.48	10534.9	923.77	2028.59	1297.85	835.48
2009-04-07	2466.16	2439.18	10638.6	919.84	2051.69	1300.1	815.55
2009-04-08	2438.45	2347.39	10742.3	907.87	2072.81	1262.07	825.16
2009-04-09	2414.27	2379.88	10803.9	917.89	2058.01	1316.35	856.56
2009-04-10	2408.67	2444.23	10885.5	941.38	2050.6	1336.04	856.56
2009-04-13	2437.79	2513.7	10967.2	941.41	2043.2	1338.26	858.73
2009-04-14	2467.39	2527.18	11126	953.71	2037.09	1342.63	841.5
2009-04-15	2539.47	2536.06	11284.7	956.68	2022.49	1333.09	852.06
2009-04-16	2550.74	2534.13	10947.4	961.28	2064.66	1336.72	865.3
2009-04-17	2569.14	2503.93	11023.1	965.17	2094.13	1329	869.6
2009-04-20	2587.55	2557.46	10979.5	968.37	2086.72	1336.39	832.39
2009-04-21	2653.1	2535.83	10898.1	966.6	2049.4	1336.81	850.08
2009-04-22	2620.16	2461.35	10817.5	968.58	2073.31	1356.02	843.55
2009-04-23	2611.55	2463.95	11135	978.64	2068.3	1368.8	851.92
2009-04-24	2596.66	2448.59	11329	992.68	2103.63	1354.1	866.23
2009-04-27	2594.93	2405.35	11371.9	980.12	2085.63	1339.83	857.51
2009-04-28	2585.08	2401.44	11001.8	965.7	2063.5	1300.24	855.16
2009-04-29	2560.84	2468.19	11403.2	967.46	2061.05	1338.42	873.64
2009-04-30	2553.73	2477.57	11769	990.74	2103.5	1369.36	872.81
2009-05-04	2539.17	2559.91	12134.8	1009.36	2137.62	1397.92	907.24
2009-05-05	2509.14	2567.34	12131.1	1008.87	2197.2	1393.45	903.8
2009-05-06	2507.9	2592.52	11952.8	1023.96	2206.23	1393.45	919.53
2009-05-07	2499.58	2597.45	12116.9	1023.47	2238.92	1401.08	907.39
2009-05-08	2493.59	2625.64	11876.4	1026.78	2241.98	1412.13	929.23
2009-05-11	2489.02	2579.75	11683	1025.5	2265.55	1415.16	909.24
2009-05-12	2496.05	2618.17	12158	1023.02	2253.91	1403.51	908.35
2009-05-13	2528.17	2663.77	12019.6	1022.84	2283.6	1414.52	883.92
2009-05-14	2519.83	2639.89	11872.9	1011.99	2264.23	1380.95	893.07
2009-05-15	2506.89	2645.26	12173.4	1014.21	2308.7	1391.73	882.88
2009-05-18	2500.07	2652.78	14284.2	1012.01	2279.37	1386.68	909.71
2009-05-19	2526.77	2676.68	14302	1023.49	2309.58	1428.21	908.13
2009-05-20	2557.1	2651.41	14060.7	1042.63	2333.76	1435.7	903.47
2009-05-21	2554.35	2610.62	13736.5	1035.56	2333.79	1421.65	888.33
2009-05-22	2552.96	2597.6	13887.1	1045.26	2316.89	1403.75	887
2009-05-25	2570.58	2610.01	13913.2	1053.14	2334.62	1400.9	887
2009-05-26	2584.23	2588.57	13589.2	1051.63	2309.68	1372.04	910.33
2009-05-27	2570.08	2632.93	14109.6	1047.68	2356.38	1362.02	893.06
2009-05-28	2580.8	2655.02	14296	1041.24	2354.37	1392.17	906.83
2009-05-29	2588.72	2677.11	14625.2	1044.11	2389.31	1395.89	919.14
2009-06-01	2572.18	2721.28	14840.6	1061.8	2458.65	1415.1	942.87
2009-06-02	2597.12	2724.3	14874.9	1063.62	2490.42	1412.85	944.74
2009-06-03	2633.69	2778.59	14870.9	1055.4	2471.19	1414.89	931.76
2009-06-04	2643.52	2767.24	15008.7	1063.97	2494.24	1378.14	942.46
2009-06-05	2790.46	2753.89	15103.5	1075.5	2528.68	1394.71	940.09
2009-06-08	2716.99	2768.34	14665.9	1072.85	2517.73	1393.3	939.14
2009-06-09	2750.32	2787.89	15127	1071.79	2488.26	1371.84	942.43
2009-06-10	2740.77	2816.25	15466.8	1082.97	2530.72	1414.88	939.15
2009-06-11	2743.2	2797.32	15411.5	1088.96	2598.8	1419.39	944.89
2009-06-12	2747.27	2743.76	15237.9	1090.15	2612.85	1428.59	946.21
2009-06-15	2774.39	2789.55	14875.5	1091.17	2612.85	1412.42	923.72
2009-06-16	2777.71	2776.02	14957.9	1074.12	2514.17	1399.15	911.97
2009-06-17	2778.03	2810.12	14522.8	1070.9	2441.75	1391.17	910.71
2009-06-18	2780.86	2853.9	14265.5	1054.41	2434.26	1375.76	918.37
2009-06-19	2807.57	2880.49	14521.9	1059.5	2398.3	1383.34	921.23
2009-06-22	2855.14	2896.3	14326.2	1045.97	2411.88	1399.71	893.04
2009-06-23	2849.37	2892.7	14324	1044.48	2370.06	1360.54	895.1
2009-06-24	2871.19	2922.3	14422.7	1057.85	2415.83	1363.79	900.94
2009-06-25	2882.13	2925.05	14345.6	1074.11	2467.56	1392.73	920.26
2009-06-26	2891.05	2928.21	14764.6	1075.77	2477.44	1394.53	918.9
2009-06-29	2950.47	2975.31	14785.7	1075.84	2468.05	1388.45	927.23
2009-06-30	2952.63	2959.36	14493.8	1075.24	2437.99	1390.07	919.32
2009-07-01	3010.26	3008.15	14645.5	1079.4	2432.89	1411.66	923.33
2009-07-02	3069.71	3060.25	14658.5	1078.71	2438.04	1411.48	896.42
2009-07-03	3017.88	3088.37	14913	1072.69	2431.34	1420.04	898.72
2009-07-06	2966.05	3124.67	14043.4	1065.83	2449.1	1428.94	898.72
2009-07-07	2944.05	3089.45	14170.5	1066.36	2471.76	1434.2	881.03
2009-07-08	2959.52	3080.77	13769.1	1065.47	2461.99	1431.02	879.56
2009-07-09	2971.1	3123.03	13757.5	1065.68	2473.85	1430.89	882.68
2009-07-10	2982.68	3113.93	13504.2	1067.76	2487.22	1428.62	879.13
2009-07-13	2980.51	3080.56	13400.3	1063.66	2483.39	1378.12	901.05
2009-07-14	2965.96	3145.16	13853.7	1079.63	2492.3	1385.56	905.84
2009-07-15	2917.07	3188.55	14253.2	1097.24	2515.95	1420.86	932.68
2009-07-16	2883.36	3183.74	14250.2	1108.88	2553.96	1432.22	940.74
2009-07-17	2896.49	3189.74	14744.9	1120.9	2587.91	1440.1	940.38
2009-07-20	2870.14	3266.92	15191	1139.25	2587.91	1478.51	951.13
2009-07-21	2833.64	3213.21	15062.5	1134.7	2593.51	1488.99	954.58
2009-07-22	2828.07	3296.61	14843.1	1148.7	2612.38	1494.04	954.07
2009-07-23	2873.7	3328.49	15231	1152.15	2612	1496.49	976.29
2009-07-24	2866.21	3372.6	15379	1155.88	2676.47	1502.59	979.26
2009-07-27	2829.57	3435.21	15375	1156.43	2732.62	1524.05	982.18
2009-07-28	2843.28	3438.37	15331.9	1172.38	2768.76	1526.03	979.62
2009-07-29	2861.68	3266.43	15173.5	1164.48	2803.39	1524.32	975.15
2009-07-30	2898.5	3321.56	15388	1160.66	2764.98	1534.74	986.75
2009-07-31	2914.53	3412.06	15670.3	1174.9	2798.33	1557.29	987.48
2009-08-03	2941.02	3462.59	15924.2	1171.31	2835.11	1564.98	1002.63
2009-08-04	2923.48	3471.44	15831	1179.88	2886.96	1566.37	1005.65
2009-08-05	2926.66	3428.5	15903.8	1179.49	2886.96	1559.47	1002.72
2009-08-06	2941.28	3356.33	15514	1183.97	2841.21	1565.04	997.08
2009-08-07	2955.63	3260.69	15160.2	1184.88	2782.98	1576	1010.48
2009-08-10	2974.74	3249.76	15009.8	1188	2850.58	1576.11	1007.1
2009-08-11	2985.78	3264.73	15074.6	1186.28	2860.54	1579.21	994.35
2009-08-12	2996.83	3112.72	15020.2	1180.54	2828.52	1565.35	1005.81
2009-08-13	2998.97	3140.56	15518.5	1186.19	2856.06	1564.64	1012.73
2009-08-14	3001.46	3046.97	15411.6	1188.57	2850.01	1591.41	1004.09
2009-08-17	3002.5	2870.63	14784.9	1169.05	2771.18	1547.06	979.73
2009-08-18	3007.44	2910.88	15035.3	1164.41	2731.55	1550.24	989.67
2009-08-19	3039.64	2785.58	14809.6	1155.53	2760.89	1545.96	996.46
2009-08-20	3034.79	2911.58	15012.3	1163.43	2720.18	1576.39	1007.37
2009-08-21	3027.94	2960.77	15240.8	1163.79	2720.18	1580.98	1026.13
2009-08-24	2996.69	2993.43	15628.8	1174.49	2859.18	1612.22	1025.57
2009-08-25	2991.27	2915.8	15688.5	1171.09	2858.15	1601.38	1028
2009-08-26	3004.76	2967.59	15769.9	1172.56	2863.53	1614.12	1028.12
2009-08-27	3001.6	2946.39	15781.1	1176.9	2881.4	1599.33	1030.98
2009-08-28	2977.72	2860.69	15922.3	1174.27	2884.18	1607.94	1028.93
2009-08-31	2966.21	2667.74	15666.6	1174.27	2852.93	1591.85	1020.62
2009-09-01	2941.28	2683.72	15551.2	1171.28	2852.93	1623.06	998.04
2009-09-02	2950.12	2714.97	15467.5	1168.01	2808.21	1613.16	994.75
2009-09-03	2974.49	2845.02	15398.3	1173.66	2803.31	1613.53	1003.24
2009-09-04	2985.46	2861.61	15689.1	1178.74	2830.99	1608.9	1016.4
2009-09-07	2960.97	2881.12	16016.3	1190.39	2852.48	1608.57	1025.39
2009-09-08	2936.31	2930.47	16123.7	1202.07	2852.48	1619.69	1025.39
2009-09-09	2936.82	2946.26	16183.5	1196.46	2829.41	1607.77	1033.37
[truncated: 2,942 more rows]
